# Supplementary material for: MHC-I alleles mediate clearance and antibody response to the zoonotic Lassa virus in Mastomys rodent reservoirs
Source: PLoS Negl Trop Dis. 2024 Feb 29;18(2):e0011984. doi: 10.1371/journal.pntd.0011984 (PMC10903922; doi:10.1371/journal.pntd.0011984)
Supplement: S2 Appendix — (XLSX) [file pntd.0011984.s002.xlsx]

## Sheet: Table S2A M. natalensis
S2 APPENDIX: MHC DIVERSITY IN MASTOMYS
Table S2A: All detected MHC I alleles in M. natalensis and the corresponding MHC I allele in M. erythroleucus.
Mastomys natalenis MHC allele	No. of individuals	M. erythroleucus MHC allele with matching sequence	Sequence
ManaMHCI*001	179	MaerMHCI*001	GTATTTCTACACCGCCGTGTCCCGGCCCAGCGTCGGGAAGCCCCGGTTCATTATCGTCGGGTACGTGGACGACACGGAGTTCGGGCGCTTCGACAGCGACGCGGAGAATCCGAGAGCAGAACCGCGCGTGGCGTGGGCTGAGCAAGTGCGGCCGGAGTATTTGGAGCAGCAAACACAGAGAGCCAAGGGCTATGAGCAGATTTTCAGAGTGGAACTGAAGACCCTGCTCGGCTACTACAA
ManaMHCI*002	165		GTATTATGAGACCGCGGTGTCCCGGCCTGGCCTCGGGGAGCCCCGGTTCATTATCGTCGGCTACGTGGACGACACGGAGTTCGTGCGCTTCGACGGCGACGCGGAGAATCCGAGATACGAGCCGCGCGCGGCGTGGATGGAGCAGGAGGGGCCGGAGTATTGGGAGGAGCAGACACAGGTCGCCAAGGGCAGTGAGCAGAGTTACCGAGTGGACCTGAGGAACCTGCTCCGCTACTACAA
ManaMHCI*003	144		GTTATTCTCCGCTGGCGTGTCTCGGCCGGGCCTCGGGGAGCCCTGGTTCATCGCTGTCGGCTACGTGGATGGCACGGAGTTCGTGCGCTTCGACAGCGACGCGGAGAATCCGAGGATGGAGCCGCGCGCGCCGTGGGTGGAGCAGGAGGGCCCGGAGTATTGGGAGAGGAAGACAAAGGACATCAAGAGCCACGAGCTAGATTACCGAGTGAACCTGAGGACCCTGCTCGGCTACTACAA
ManaMHCI*004	129	MaerMHCI*064	GTACTTCCACACCGCTGTGTCCCGGCCCGGCCTCGGGGAGCCCCGGTTCATCGCTGTCGGCTACGTGGACGACACGGAGTTCGTGCGCTTCGACAGCGACGCGGAGAATCCGAGGATGGAGCCCCGCGCGCCGTGGTTGGAGCAGGAGGGGCCGGAGTATTGGAAGGAGGAGACACGGAAAGCCAAGAGCCACGAGCAGTGGTTCCGATTGAACCTGAGGACCCTGCTCCGCTACTACAA
ManaMHCI*005	119		GTATTTCCACACCGCCGTGTCCCGGCCCGGCCTCGGGGAGCCCCGGTTCATAGTCGTCGGCAACGTGGACGACACGCAGTTCGTGCACTTCGACAGCAACGCAGAGAATCCGTGGATGGAGCCGCGCTTGCAGTGGTTGGAGCAGGAGAGGCAGAATTGTGAGGAGGAGACACAGAAAGCCAAGGGTCACTAGCAGTGGTTCCGAGTGAACCTGAGGACCCTGCTCCGCTACTACAA
ManaMHCI*006	82	MaerMHCI*020	GTATTTCTACACCGCCGTGTCCCGGCCCGGCCTCGGGGAGCCCCGGTTCATTATCGTCGGCTACGTGGACGACATGCAGTTCGTGCGCTTCGACAGCGACGCGGAGAATCCGAGAATGGAGCAGCGGGCGCAGTGGATGGAGCAGGAGGGGCCCGAATATTGGGAGCGGGAGACAGGGAACGCCAAGGTCAATGAGCAGAATTACCGAGTGAACCTGAAGACCCTGCTCGGCTACTACAA
ManaMHCI*007	79		GTATTTCTTCACCGCTGTGTCCCGGCCCGGCCTCGGGGAGCCCCGGTTCATAGTTGTCGGCTACGTGGACGACGTGCAGTTCGTGCGCTTCGACAGCGATGTGGAGAATCCAAGAGCGGCACCGCGTGCGCCGTGGATGGAGCAGGAGGGGCCAGAGTATTGGGAGCGGGAGACATGGAAAGCCAAGAACAATGAGCAGTGGTTCCGAGTCAACCTGAGGACCCTGCTCCGCTACTACAA
ManaMHCI*008	73		GTATTTCACCATCTCCGCGTCCCGGCCCGGCCTCGGGGAGCCCCGGTTCATCGCTGTCGGCTACGTGGACGACACGGAGTTCGTGCGCTTCGACAGCGACGCGGAGAATCCGAGAGAAGAGCCACGGGCGCCGTGGATGGAGCAGGAGGGGCCGGAGTATTGGGAGGAGGAGACACGGAGAGCCAAGAACAATGAGCAGAGTTTCCGAAGGTACCTGAGGAATGCGCTGCGCTACTACAA
ManaMHCI*009	71		GTATTTCTACACCGCCATGTCCCAGCCCGGCCTCGGGAAGCCCCGGTTCATTGTTGTCGGCTTCGTGGACGACACGAAGTTCGTGTGCTTCGACAGCGACGCGGAGAATCCGAGGCTGGAACCTCGCGCGGAGTGGATGGAGCAGGAGGGGCCGGAGTATTGGGAGGAGGAGACACGGAGAGCCAAGGATGGAGAGCAGAGTTTCCGAGTGAGCCTGAGGAACCTGCTAGGCTACTACAA
ManaMHCI*010	71		GTATTTCGAGACCGCCGTGTCCCGGCCCGGCCTCGTGGAGCCCCGTTTCATCTCTGTCGGCTACGTGGACGACACGGAGTTCGTGCGCTTCGACAGCGACGCGGAGAATCCGAGGATGGAGCCGCGCGCTGCGTGGATGGAGCAGGAGGGGCCGGAGTATTGGGAGCGGGAGACACGGATCGCCAAGGGCACTGAGCAAATTTTCCTAGTGAGCCTAAGGACCCTGCTCGGCTACTACAA
ManaMHCI*011	71	MaerMHCI*038	GTATTTCGAGACCGCCGTGTCCCGGCCCGGCCTCGTGAAGCCCCGATTCATTATCGTCGGCTACGTGGACGACACGGAGTTCGTGCGCTTTGACAGCGACGCGGAGAATCCGAGGATGGAGCCGCGCGCTGCGTGGGTGGACCAGGAGGGGCCGGAGTATTGGGAGGAGGAGACACGGGGAGCCAAGGACAGTGAGCAGAGTTACCGAGTGGACCTGAGGACCGCTCTGCGCTACTACAA
ManaMHCI*012	71	MaerMHCI*027	GTATTTCGACACTGCCGTGTCCCGGCCTGGCCTCGGGGAGCCCCGGTTCATCTCTGTCGGCTATGTGGACGACATGGAGTTCGTGCGCTTCGACAGCGACGCGGAGAATCCGAGGATGGAGCCGCGCGCGGCGTGGATGGAGCAGGTGGGGCCGGAGTATTGGGAGCGGGAGACACAGAGAGGCAAAAACAACCAACATATTTCCCGAGTGAGCCTGAGGACCCTGCTCGCCTACTACAA
ManaMHCI*013	70		GTACTTCCACACCGCCGTGTCCCGGCCCGGCCTCGGGGAGCCCCGGTTCATCGCTGTCGGCTACGTGGACAACACGGAGTTCGTGCGCTTCGACAGCGACGCGGAGAATCCGAGGATGGAGCCCCGCGCGCCGTGGTTGGAGCAGGAGGGGCCGGAGTATTGGAAGGAGGAGACACAGAAAGCCAAGCGCCACGAGCAGTGGTTCCGAGTGAACCTGAAGACCCTGCTCCGCTACTACAA
ManaMHCI*014	68		ATATTTTTACAACGCCTTGTCCCGGCCCGGCCTCGGGGAGCCCCGGTTCATCTCTGTCGGCTACGTGGACGACACGGAGTTCGTGCGCTTCGACAGCGACGCCGAGAATCCGAGAGAAGAACCGCGCGCGGCGTGGATGGAACAGGTGGGGCCGGAGTATTGGGAGAGGAACACACGGAGAGCCAAGGAAAATGAGCAGATGTTCCGAGTGGGCCTGAGGACCCTGCTTGGCTACTACAA
ManaMHCI*015	68		GTATTTCTACACCGCCGTGTCCCGGCCCGGCCTCGGGGAGCCCCGGTTCATTATCGTCGGCTACGTGGACGACATGCAGTTCGTGCGCTTCGACAGCGACGCGGAGAATCCGAGAATGGAGCAGCGGGCGCAGTGGATGGAGCAGGAGGGGCCCGAATATTGGAAGCGGGAGACAGGGAACGCCAAGGTCAATGAGCAGAATTACCGAGTGAACCTGAAGACCCTGCTCGGCTACTACAA
ManaMHCI*016	67	MaerMHCI*073	GTATTTCACCATCTCCGCGTCCCGGCCCGGCCTCGGGGAGCCCCGGTTCATCGCTGTCGGCTACGTAGACGACACGGAGTTCGTGCGCTTCGACAGCGACGCGGAGAATCCGAGAGAAGAGCCACGGGCGCCATGGATGGAGCAGGAGGGGCCGGAGTATTGGGAGGAGGAGACACGGAGAGCCAAGAACAATGAGCAGAGTTTCCGAAGGTACCTGAGGAACGCGCTGCGCTACTACAA
ManaMHCI*017	64		GTATTTCCACACCGCCGTGTCCCGGCCCGGCCTCAGGAAGCCCCGGTTCATAGTTGTTGGCTACGTGGACGACACGCAGTTCATGCGCTTCGACAGCGACGCAGAGAATCCGAGGATGGAGCTGCGCTTGCAGTGGTTGGAGCAGGAGAGGCAGAATTGTGAGGAGGAGACACAGAAAGCCAAGGGTCACAAGCAGTGGTTCCGAGTGAACCTGAGGACCCTGCTCCGCTACTACAA
ManaMHCI*018	63		GTATTTCGAGACCGCCGCGTCCAGGCCCGGCTTCGGAGAGCCCCGGTTCATCTCTGTCGGCTACGTGGACGACACGGAGTTCGTGCGCTTTGACAGCGACGCGGAGAATCCGAGGATGGAGCCGCGCGCGGCGTGGATGGAGCAGGAGGGGCCGGAGTATTGGGAGCGGAACACAAAGAAAGTTAAGGGAACCGAGCAGATTTTCCGAGTGTACCTGAGGACCGCACTGAGCTACTACAA
ManaMHCI*019	62		GAATTTCTTCACCGCCGTGTCCCGGCCCGGCCTCGGGGAGCCCCGGTTCTTTATGGTTGCGTACGTGGACGGCGCGGAGTTCATGCGCTTCGACAGCGACGCGGAGAATCCGAGAGCGGAGCCGCGCGCGGCGTGGATGGAGCAGGAGGGGCCGGAGTATTGGGAGAGGAACACACGGATCGCCAAGGGCCACCAGCAGAGCTTCCGAGGGAACCTGAGGAACCTGCTTGGCTACTACAA
ManaMHCI*020	60		GAATTTCTACACCGCGGTGTCCCGGCCCAGCCTCGGAGAGCCTCGGTTCATTATCGTCGGCTACGTGGACGACACGGAGATCATGCGCTTCGACAGCGACGCGGAGAATCCGAGGGTAGAGCCGCGGGCCGCGTGGATGGAGCAGGAGGGGCCAGAATATTGGGAGGAGCAGACACGGAGAGCCAAGGGCCATGAGCAGATTTACCGAGTGAGCCTGAGGAACGTGCTCGGCTACTACAA
ManaMHCI*021	63	MaerMHCI*062	GTATTTCGACACCGCCATGTCCCGGCCCGGCCTCGGGGAGCCCCGGTTCATCTCTGTCGGCTACGTGGACGGCATGGAGTTCGTGCGCTTCGACGGCGACGCGGAGAATCCGAGGTACGAGCCGCGCGCGGCGTGGATGGAGCAGGTGGAGCCGGAGTATTGGGAGGAGAACACTCTGGGAGCCAAGGACAGAGAGCAGAGTTTCCGAGTGGGCCTGAGGACCCTGCTCGGCTACTACAA
ManaMHCI*022	59		GTATTTCGACACCGCGGTGTCCCAGCCCGGCCTCGGGGAGCCCCGGTTCATCTCTGTTGGCTACGTGGACAGCACAGAGTTCGTGCGCTTCGACAGCGACGCGGAGAATCCGAGAGCGGAGCCGCGCGCGGCGTGGGTGGAGCAGGAGGGGCCGGAGTATTGGGAGCGGAACACATGGAGAGCCAAGGGCAATGAGCAGACTTTCCGAGGAAACCTGAAGACCCTGCTCGGCTACTACAA
ManaMHCI*023	58	MaerMHCI*069	GTATTTCGAGACCGCGCTGTCCCCGACCGGCCTCGGGGAGCCCCGGTTCATCTCTGTCGGCTACGTGGACGACACGGAGTTCGTGCGCTTCGACAGCGACGCGGAGAATCCGAGGATGGAACCTCGCGCGGCGTGGGTGGAGCTGGAGGGGCCGGAGTATTTGGAGGAGCAGACACGGAACGCCAAGAGCACCGAGCAGGCTGTCCAAGTGAGCCTGAGGAACCTGCTCAGCTACTACAA
ManaMHCI*024	58		GTATTTCACCACCGCCATGTCCCGGCCCGGCCTCGGGGAGCCCCGGTACATGGAAGTCGGCTACGTGGACGACACGGAGTTCGTGCGCTTCGACAGCGACGCGGAGAATCCGAGGGTGGAGCCGCGAGCGCTGTGGATGGAGCAGGAGGGGCCGGAGTATTGGGAGGAGCAGACACGGAACGCCAAGAACAATGAGCAGATTTACCGAGTGAACCTGAAAACGGTGCTGCGCTACTACAA
ManaMHCI*025	56		GTATTTCTACACCGCCGTGTCCCGGCCCGGCCTCGTGGAGCCCCGGTTCATTATCGTTGGCTACGTGGACGACACGGAGTTCGTGCGCTTCGACAGCGACGCGGAGAATCCGAGAGCGGAGCCGCGCGCTGCGTGGATGGAGCAGGAGGAGCCGGAGTATTGGGAGAGGAACACACAGATCGCCAAGAGCAGTGAGCGAAATTACCGACTGAGCCTGAGGAACCTGCTTGGCTACTACAA
ManaMHCI*026	60		GTATTTCTTCACCGCCATGTCCCGGCCCGGCGTCGGGGAGCCCCGGTTCATTATCGTCGGCTACGTGGACGACACGGAGTTCGGGTGCTTCGACAACGATGCGGAGAATCCGAGAGCGGAGCCGCGAGTGCCGGGGGCTGAGCTAGTGGGGCCAGAGTATTTGGAGGAGCAGACGCGAATCGCCAAGTTCTATGAGCAGTGGTTCCGAGTGAACCTGAGAAACATTCTCGGCTACTACAA
ManaMHCI*027	57		GTATTTCACCATCTCCGCGTCCCGGCCCGGCCTCGGGGAGCCCCGGTTCATCGCTGTCGGCTACGTGGACGACACGGAGTTCGTGCGCTTCGACAGCGACGCGGAGAATCCGAGAGAAGAGCCACGGGCGCCGTGGATGGAGCAGGAGGGGCCGGAGTATTGGGAGGAGGAGACACGGAGAGCCAAGAACAATGAGCAGAGTTTCCGAAGGTACCTGAGGAACGCGCTGCGCTACTACAA
ManaMHCI*028	55		GTATTTCCACACCGCCGTGTCCCGGCCCGGCCTCGGGGAGCCCCGGTACATCTCTGTCGGCTACGTGGACGACACGGAGTTCGTGCGCTTCGACAGCGACGCGGAGAATCCGAGATACGAACCGCGCGCGGCGTGGATGGAGCAGGAGGGGCCGGAGTATTGGGAGAGGATCACACGGATCGCCAAGGGCAATGAGCAGATTTCCCGAGTGAACCTGAGGACTGCGCTGCTCTACTACAA
ManaMHCI*029	52		GTATTTCCACACCGTGGTGTCCCGGCCCGGCCTCGGGGAGCCCCGGTTCATCTCTGTCGGCTACGTGGACGACACGGAGTTCGTGCGCTTCGACAGCGACGCCGAGAATCCGAGATACGAGCCGCGCGCGGCGTGGATGGAGCAGGAGGGGCCGGAGTATTGGGAGGAGATCACACGGATCGCCAAGGGCAGTGAGCAGAATTACCGAGTGGGCCTGAGGACCCTGCTCGGCTACTACAA
ManaMHCI*030	54		GTATTTCGACACCGCCATGTCCCGGCCCGGCCTCGGGGAGCCCCGGTTCATCTCTGTCGGCTACGTGGACGACACGGAGTTCGTGCGCTTCGACGGCGACGCGGAGAATCCGAGGTACGAGCTTCGCGCGGCGTGGATGGAGCAGGAGGGGCCGGAGTATTGGGAGGAGAACACTCTGGGAGCCAAGGACAGAGAGCAGAGTTTCCGAGTGGGCCTGAGGACCCTGCTCGGCTACTACAA
ManaMHCI*031	50	MaerMHCI*025	GTATTTCGAGACCGCGCTGTCCCCGACCGGCCTCGGGGAGCCCCGGTTCATCTCTGTCGGCTACGTGGACGACACGGAGTTCGTGCGCTTCGACAGCGACGCGGAGAATCCGAGGATGGAACCTCGCGCGGCGTGGGTGGAGCTGGAGGGGCCGGAGTATTTGGAGGAGCAGACACGGAACGCCAAGAGCACCGAGCAGGATGTCCGAGTGAGCCTGAGGAACCTGCTCAGCTACTACAA
ManaMHCI*032	53		GTATTCCCACACCGCCTTGTCCCGGCCCGGCCTCGGGGAGCCCCGGTTCATCTCTGTCGGCTACGTGGACGACACGGAGTTCGTGCGCTTCGACAGCGACGCGGAGAATCCGAGATACGAGCCGCGTGCGGCGTGGATGGAGCAGGTGGGGCCGGAGTATTGGGAGGAGCAGACAAGGATCGCCAAGGACAGAGAGCAGATTTACCGAGTGGAACTGAAGATCCTGCTCGGCTACTACAA
ManaMHCI*033	47		GTATTTCTACACCTCCGTGTCCCGGCCCGGCCTCGGGGACCCCCGGTACATGGAAGTCGGCTACGTGGACGACACGCAGTTCGTGCGCTTCGACAGCGACGCGGAGAATCCGAGATACGAGCCGCGCGCGCCGTGGATAGAGCAGCTGGGGCCGGAGTATTGGGAGCAGAATACACGGAGAGCCAAGGGCAATGAGCAGATTTACCGAGTGAGCCTGAGGACTGCGCTGCGCTACTACAA
ManaMHCI*034	46		GTATTTCTACACCGCCGTGTCCCGGCCCGGCCTCGGGGAGCCCCGGTTCATTATCGTCGGCTACGTGGACGACATGCAGTTCGTGCGCTTCGACAGCGACGCGGAGAATCCGAGAATGGAGCAGCGGGCGCAGTGGATGGAGCAGGAGGAGCCCGAATATTGGGAGCGGGAGACAGGGAACGCCAAGGTCAATGAGCAGAATTACCGAGTGAACCTGAAGACCCTGCTCGGCTACTACAA
ManaMHCI*035	48		GAATTTCTTCACCGCCGTGTCCCGGCCCGGCCTCGGGGAGCCCCGGTTCTTTATGGTTGCATACGTGGACGGCGCGGAGTTCATGCGCTTCGACAGCGACGCGGAGAATCCGAGAGCGGAGCCGCGCGCGGCGTGGATGGAGCAGGAGGGGCCGGAGTATTGGGAGAGGAACACACGGATCGCCAAGGGCCACCAGCAGAGCTTCCGAGGGAACCTGAGGAACCTGCTTGGCTACTACAA
ManaMHCI*036	44	MaerMHCI*060	GTATTTCTTCACCGCCATGTCCCGGCCCGGCGTCGGGGAGCCCCGGTTCATTATCGTCGGCTACGTGGACGACACGGAGTTCGGGTGCTTCGACAACGATGCGGAGAATCCGAGAGCGGAACCGCGAGTGCCGGGGGCTGAGCTAGTGGGGCCAGAGTATTTGGAGGAGCAGACGCGAATCGCCAAGTTCTATGAGCAGTGGTTCCGAGTGAACCTGAGAAACATTCTCGGCTACTACAA
ManaMHCI*037	43		GTATTACTACACTGTTATGTCCCGGCCCGGCCTCGGGGAGCCACGGTTCATTATCGTCGGCTACGTGGACGACACGGAGTTCGTGCGCTTCGACAGCGACGCGGAGAATCCGAGAGCAGAACCGCGCGCAGCGTGGATGGAGCAGGAGGAGCCGGAGTATTGGGAGGAGAACACACGGAGAGCCAAGGGCAGTGAGCAGAGTTACCAAGTGAGCCTGAGGACCCTGCTCGGCTACTACAA
ManaMHCI*038	40		GTATTTCGAGACCGCCGTGTCCCGGCCCGGCCTCGTGGAGCCCCGGTTCATCTCTGTCGGCTACGTGGACGACACGGAGTTCGTGCGCTTCGACAGCGACGCGGAGAATCCGAGAGCGGAGCCGCGCGCGCTGTGGATAGAGCAGGAGGGGCCGGAGTATTGGGAGCGGCAGACACGAATCGCCAAAGGCACTGAGCAAATTTTCCAACTGAGCCTGAGGACCGCTCTGCGCTACTACAA
ManaMHCI*039	39		GTATTTTTACAACGCCGTGTCCCGGCCCGGCCTCGGGGAGCCCCGGTTCATCTCTGTCGGCTACGTGGACGACACGGAGTTCGTGCGCTTCGACAGCGACGCGGAGAATCCGAGAGAAGAACCGCGCGCGGCGTGGATGGAGCAGGAGGGGCCGGAGTATTGGGAGAGGAGACACGGAGAGCCAAGGGCAATGAGCAGAATTACCGAGTGAGCCTGAGGACCCTGCTTGGCTACTACAA
ManaMHCI*040	40		GTATTTCTTCACCGCCATGTCCCGGCCCGGCGTCGGGGAGCCCCGGTTCATTATCGTCGGCTACGTGGACGACACGGAGTTCGGGTGCTTCGACAACGATGCGGAGAATCCGAGAGCGGAGCCGCGAGTGCCTGGGGCTGAGCTAGTGGGGCCAGAGTATTTGGAGGAGCAGACGCGAATCGCCAAGTTCTATGAGCAGTGGTTCCGAGTGAACCTGAGAAACATTCTCGGCTACTACAA
ManaMHCI*041	39		GTATTTCTACACCGCCGTGTCCCGGCCCGGCCTTGGGGAGCCCCGGTACATGGAAATCGGCTACTTGGATGGCACAGAGTTCGTGCGCTTCGACAGCGACGCGGAGAATCCGAGATACGAGCCGCGCGCGGCGTGGATGGAGCAGGAGGGGCCGGAGTATTGGGAGCGGATCACGCGGAACGCCAAGGACAATGAGCAGATTTACCGAGTGGGTTTGAGGAACCTACGCCGCTACTACAA
ManaMHCI*042	37		GTATTTCGAGACCGCCGTGTCCCGGCCCGGCCTCGTGGAGCCCCGGTTCATCTCTGTCGGCTACGTGGACGACACGGAGTTCGTGCGCTTCGACAGCGACGCGGAGAATCCGAGAGCGGAGCCGCGCGCGCTGTGGATAGAGCAGGAGGGGCCGGAGTATTGGGAGCAGCAGACACGAATCGCCAAAGGCACTGAGCAAATTTTCCAACTGAGCCTGAGGACCGCTCTGCGCTACTACAA
ManaMHCI*043	42		GTATTTCGAGACCGCTGTGTCCTGGCTCGGCCTCGGGGAGCCCCGGTTCATCTCTGTCGGCTACGTGGACGACACGGAGTTCGTGCGCTTCGACAGCGACGCGGAGAATCCGAGATACGAGCCGCGCGCGGCGTGGATGGAGCAGGAGGGGCGGGAGTATTGGGAGAGGAGTACACGGATCGCCAATGGCAACCAGCAGATTTTCCAAGTGAGCCTGAGCAATATTCTTCGCTACTACAA
ManaMHCI*044	39		GTATTTCGACACTGCCATGTCCCGGCCTGGCCTCGGGGAGCCCCGGTTCATCTCTGTTGGCTACGTGGACAACACGGAGTTCGTGCGCTTCGACAGCGACGCGGAGAATCCGAGGATGGAGCCCCGCACGGCGTGGATGGAGCAGGTGGGGCCGGAGTATTGGGAGCGGGAGACACGGAGAGCCAAAAACAACCAACATATTTCCCGAGTGAGCCTGAGGACCCTGCTCGCCTACTACAA
ManaMHCI*045	37		GTTTTTCGAGACCGCCATGTCCGGGCCCGACCTCGCGGAGTCCCGGTACATTGAAGTCGGCTACGTGGACGACACGGAGTTCGTGCGCTTTGACAGCAACGCGGAGAATCCGAGTTACAAGCCGCGCGCAGCGTGGGTGGAGAAGGAGGGGCCGGAGTATTGGGAGAGGATCACAGGGATCGCCAAGGGCCACGAGCAGTGGTACCGAGGGAGCCTGAGGAACCTGCTTGGCTACTACAA
ManaMHCI*046	39		GTATTTCTACACCGCTGTGTCCCGGCCCGGCCTCGGGGAGCCCCGGTTCATCTCTGTCGGCTACGTGGACGACACGGAATTCGTGCGCTTCGACAGCGACGCGGAGAATCCGAGGATGGAGCCGCGCGCGGCGTGGATGGAGCAGGAGGGGCCGGAATATTGGGAGCGGGAGACGCGGAGAACCAAGGGCAATGAGCAGAGTTTCCGAGTGAACCTGAGGACAGCACTGCGCTACTACAA
ManaMHCI*047	35		GTATTTTTACAACGCCTTGTCCCGGCCCGGCCTCGGGGAGCCCCGGTTCATCTCTGTCGGCTACGTGGACAACACGGAGTTCGTGCGCTTCGACAGCGACGCGGAGAATCCGAGAGAAGAACCGCGCGCGGCGTGGATGGAGCAGGTGGGGCCGGAGTATTGGGAGAGGAACACACGGAGAGCCAAGGAAAATGAGCAGATGTTCCGAGTGGGCCTGAGGACCCTGCTTGGCTACTACAA
ManaMHCI*048	40		GTATTTCTACACTGCCATGTCCCGGCCCGGCCTCGGGGAGCCCCGGTTCATTATCGTCGGCTACGTGGACAACACTGAGTTCGTGCGCTTCGACAGCGACGCGGAGAATCCGAGAGCAGAACCGCGCGCTCCATGGATGGAGCAGAAGGGGCCGGAGTATTGGGAGGAGAACACACAGATCGCCAAGGCCAGTGAGCAGAATTACCGAGTGAGCCTGAGGAACCTGCTCCGCTACTACAA
ManaMHCI*049	36	MaerMHCI*066	GTATTTCTACACCGCCGTGTCCCGGCCCAGCGTCGGGAAGCCCCGGTTCATTATCGTCGGCTACGTGGACGACACGGAGTTCGGGCGCTTCGACAGCGACGCGGAGAATCCGAGAGCAGAACCGCGCGTGGCGTGGGCTGAGCAAGTGCGGCCGGAGTATTTGGAGCAGCAAACACAGAGAGCCAAGGGCTATGAGCAGATTTTCAGAGTGGAACTGAAGACCCTGCTCGGCTACTACAA
ManaMHCI*050	37		GTATTTCGAGACCGCCGTGTCCCGGCCCGACCTCGGGGAGCCCCGGTTCATTATCGTCGGCTACGTGGACGACACGGAGTTCGTGCGCTTCGACGGCGACGCGGAGAATCCGAGATACGAGCCGCGCGCGGCGTGGATGGAGCAGGAGGGGCCGGAGTATTGGGAGGAGCAGACACAGGTCGCCAAGGGCAGTGAGCAGAGTTACCGAGTGGACCTGCTCTGCTACTACAA
ManaMHCI*051	38		GTATTTCGACACCGCCATATCCCGGCCCGGCCTCGGGGAGCCCCGGTTCATCTCTGTCGGCTACGTGGACGACACGGAGTTCGTGCGCTTCGATGGCGACGCGGAGAATCCGAGGTACGAGCCGCGCGCGGCGTGGATGGAGCAGGTGGAGCCAGAGTATTGGGAGGAGAACACTCTGGGAGCCAAGGACAGAGAGCAGAGTTTCCAAGTGGGCCTGAGGACCCTGCTTGGCTACTACAA
ManaMHCI*052	37		GTATTTCCACACCGTCATGTCCCGGCCCAGCCTCGGGGAGCCCCAGTTCATCTATGTCGGCTACGTGGACGACACGGAGTTCCTGCGCTTCGACAGCGACGCGGAGAATCCGAGGATGGAGCCGCGCGCGGCGTGGATGGAGCAGGAGGGGCCGGAGTATTGGGAGGAGAACACACGGATCGCCAAGGGCAATGAGCAGACTTACCGAGTGAGCCTGAGGACCGCTCTGCGCTACTACAA
ManaMHCI*053	38		GTATTTCCACACCGTGGTGTCCCGGCCCGGCCTCGGGGAGCCCCGGTTCATTATCGTCGGCTACGTGGACGACACGGAGTTCGTGTGCTTCGACAGCGACGCGGAGAATCCGAGATACGAGCCGCGCGCGGCGTGGATGGAGCAGGTGGAGCCGGAGTATTGGGAGAGGAACACACGGATCGCCAAGGGCAATGAGCAGATTTCCCGAGTGAGCCTGAGAACCCTGCTCCGCTACTACAA
ManaMHCI*054	33		ATATTTCGAGAGCGCCATGTCCCGGCCCGGCCTCGGGGAGCCCCGGTTCATCTCTGTCGGCTACGTGGACGACACGGAGTTCGTGCGCTTCGACAGCGACGCGGAGAATCCGAGGATGGAGCCTCGCGCGGCGTGGGTGGAGCAGGAGGGGCCGGAGTATTGGGAGGAGAACACACGGAGGGCCAAGGACGGAGAGCAGAGTTTCCAAGTGAGCCTGAGGAACCTGCTCGGCTACTACAA
ManaMHCI*055	35		GTATTTCCACACCGTCGTGTCCCGGCCCAGCCTCGGGAGCCCCAGTTCATCTCTGTCGGCTACGTGGACGACACGGAGTTAGTGCGCTTCGACAGCGACGCGGAGAATCCGAGGATGGAGCCGCGCGCGGCGTGGATGGAGAAGGAGGGGCCGGAGTATTGGGAGGAGGAGACACGGATCGCCAAGGGCAATGAGCAGACTTACCGAATGAGCCTGAGGACCGCTCTGCGCTACTACAA
ManaMHCI*056	34		GTATTTCGAGACCGCCGTGTCCCGGCCCGGCCTCGTGGAGCCCCGGTTCATCTCTGTCGGCTACGTGGACGGCACGGAGTTCGTGCGCTTCGACAGCGACGCGGAGAATCCGAGAGCGGAGCCGCGCGCGCTGTGGATAGAACAGGAGGGGCCGGAGTATTGGGAGCGGGAGACACGAATCGCCAAAGGCACTGAGCAAATTTTCCAAGTGAGCCTGAGGACCGCTGTGTACTACTACAA
ManaMHCI*057	33		GTATTTCAACACCGCCGTGTCCCGGCCCGGCCTCGGGGAGCCCCGGTACATCTCTGTCGGCTACGTGGACGACACGGAGTTCATGCGCTTCGACAGCGACGCGGAGAATCCGAGATACGAGCCGCGCGCGGCGTGGATGGAGCAAGTGGGGGCGGAGTATTGGGAGAGGAACACACGGATCGCCAAGAGCAATGAGCAGATTTTCCGAGGGAACCTGAGGACCCTGCTCCGCTACTACAA
ManaMHCI*058	34		GAATTTCTTCACCGCCGTGTCCCGGCCCGGCCTCGGGGAGCCCCGGTTCTTTATGGTTGCATACGTGGACGGCGCGGAGTTCATGCGCTTCGACAGCGACGCGGAGAATCCGAGAGCGGAGCCGCGCGCTGCGTGGATGGAGCAGGAGGAGCCGGAGTATTGGGAGAGGAACACACGGATCGCCAAGGGTCACCAGCAGAGCTTCCGAGGGAACCTGAGGAACCTGCTTGGCTACTACAA
ManaMHCI*059	29		GTATTTCTACACCGCCGTGTCCCGGCCTGGCCTCGGGGAGCCCCGGTACATGGAAGTCGGCTACGTGGACGACACGGAGTTCGTGCGCTACGACAGCGACGCGGAGAATCCGAGATACGAGCCGCGCGCGGCGTGGATGGAGCAGGAGGGGCCGGAGTATTGGGAGCGGGAGACAGGGAAAGCCAAGGGCAGTGAGCAGAGTTTCCGAGGGAACCTGAGGACAGCGCTGCGCTACTACAA
ManaMHCI*060	29	MaerMHCI*029	GTATTTCTATACTGCGGTGTCCCGACCCGGCCTCGGGAAGCCCCGGTATGTGGAAGTCGCCTACCTGGACGACACGGAGTTCGTGCGCTTCGACAGCGACGCGGAGAATCCGAGATACGAGCCGCGCGTGGCGTGGGCTGAGCAGGAGGGACCGGAGTATTGGGAGAGGATCACACGGATTGCCAAGGACAATGAGAAGATTTTCCGAGGGAACCTGAAAACTGCGCTGAGCTACTACAA
ManaMHCI*061	32		GTATTTCTACACCGCCGTGTCCCGGCCCGGCCTCGGGGAGCCCCGGTTCATTATCGTCGGCTACGTGGACGACATGCAGTTCGTGCGCTTCGACAGCGACGCGGAGAATCCGAGAATGGAGCAGCGGGCGCAGTGGATGGAGCAGGAGGGGCCCGAATATTGGGAGCGGGAGACAGGGAACGCCAAGGTCAATGAGCAGAATTACCGAGTGAACCTGAAGACTCTGCTCGGCTACTACAA
ManaMHCI*062	33		GAATTTCTTCACCGCCGTGTCCCTGCCCGGCCTCGGGGAGCCCCGGTTCTTTATGGTTGCGTACGTGGACGGCGCGGAGTTCGTGCGCTTCGACAGCGACGCGGAGAATCCGAGAGCGGAGCCGCGCGCGGCGTGGATGGAGCAGGAGGGGCCGGAGTATTGGGAGAGGAACACACGGATCGCCAAGGGCCACCAGCAGAGCTTCCGAGGGAACCTGAGGAACCTGCTCGGCTACTACAA
ManaMHCI*063	28		GTATTTCAACACCGCCGTGTCCCGGCCCGGCCTCGGGGATCCCCGGTACATGGAAGTTGGCTACGTGGACGGCACGGAGTTCATGCGCTTCGACAGCGACGCGGAGGATCCGAGATACGAGCCGCGCGCGGCGTGGATGGAGCAGGAGGGGCCGGAGTATTGGGAGGAGGAGACACGGAAAGCCAAGGACAGAGAGCAGAGTTACCGAGTGGGCCTGAGGACCCTGCTCGGTTACTACAA
ManaMHCI*064	30		GTATTTCGAGACCGCCGTGTCCCGGCCCGGCCTCGTGGAGCCCCGGTTCATCTCTGTCGGCTACGTGGACGACACGGAGTTCGTGCGCTTCGACAGCGACGCGGAGAATCCGAGAGCGGAGCCGCGCGCGCTGTGGATAGAACAGGAGGGGCCGGAGTATTGGGAGCGGGAGACACGAATCGCCAAAGGCACTGAGCAAATTTTCCAAGTGAGCCTGAGGACCGCTGTGTACTACTACAA
ManaMHCI*065	33		GTATTTCGAGACCGCCTTGTCCCGGCCCGGCCTCGGGGAGCCCCGGTTCATTATCGTCGGCTACGTGGACGACACGGAGTTCGTGCGCTTCGACGGCGACGCGGAGAATCCGAGATACGAGCCGCGCGCGGCGTGGATGGAGCAGGAGGGGCCGGAGTATTGGGAGGAGCAGACACAGGTCGCCAAGGGCAGTGAGCAAAGTTACCGAGTGAACCTGAGGACCCTGCTCTGCTACTACAA
ManaMHCI*066	27		GTATTTCCACACCGCCGCGTCCCGGCCCGGCCTCGGGGAGCCCCGGTTCATTATCGTCGGCTACGTGGACGACATGCAGTTCGTGCGCTTCGACAGCGACGCGGAGAATCCGAGAATGGAGCAGCGGGCGCAGTGGATGGAGCAGGAGGGGCCCGAATATTGGGAGCGGGAGACAGGGAACGCCAAGGTCAATGAGCAGAATTACCGAGTGAACCTGAAGACCCTGCTCGGCTACTACAA
ManaMHCI*067	31		GTATTTCTACACCGCCGTGTCCCGTCCCGGCCTCGGGGAGCCCCGGTTCATTATCGTCGGCTACGTGGACGACTTGCAGTTCGTGCGCTTCGACAGCGACGCGGAGAATCCGAGAATGGAGCAGCGGGCGCAGTGGATGGAGCAGGAGGGGCCCGAATATTGGGAGCGGGAGACAGGGAACGCCAAGGTCAATGAGCAGAATTACCGAGTGAACCTGAAGACCCTGCTCGGCTACTACAA
ManaMHCI*068	29		GTATTTCTACACCGCCGTGTCCCGGCCCGGCCTCGGGGAGCCCCGGTACATGGAAGTCGGCTACGTGGACGACACGGAGTTCGTGCGCTTCGACAGCGACGCGGAGAATCCGAGATACGAGCCGCGAGCGCCGTGGATGGAGCAGGAGGGGCCGGAGTATTGGGAGCGGCAGACACGGGGAGCCAAGAGCACTGAGCAGATTTACCGAGTGAGCCTGAGGAACCTGCTCGGCTACTACAA
ManaMHCI*069	25		GTATTTCTACACCGCCGTGTCCCGGCCCAGCGTCGGGAAGCCCCGGTTCATTATCGTCGGGTACGTGGACGACACGGAGTTCGGGCGCTTCGACAGCGACGTGGAGAATCCGAGAGCAGAACCGCGAGTGGCGTGGGCTGAGCAAGTGCGGCCGGAGTATTTGGAGCAGCAAACACAGAGAGCCAAGGGCTATGAGCAGATTTTCAGAGTGGAACTGAAGACCCTGCTCGGCTACTACAA
ManaMHCI*070	25		GTATTTCGAGACCGCCATGTCCCGGCCCGGCCTCGTGGAGCCCCGGTTCATCTCTGTCGGCTACGTGGACGACACGGAGTTCGTGCGCTTCGAAAGCGACGCGGAGAATCCAAGAGCGGAGCCGCGCGCGCTGTGGATAGAGCAGGAGGGGCTGGAGTATTGGGAGCGGGAGACACGGATCGCCAAGGGCACTGAGCAAATTTTCCAAGTGAGCCTGAGGACCCTGCTCGGCTACTACAA
ManaMHCI*071	24		GTATTTCGAGACCGCCATGTCCCGGCCCGGCCTCGTGGAGCCCCGGTTCATCTCTGTCGGCTACGTGGACGACACGGAGTTCGTGCGCTTCGAAAGCGACGCGGAGAATCCAAGAGCGAAGCCGTGCGCGCTGTGGATAGAGCAGGAGGGGCTGGAGTATTGGGAGCGGGAGACACGGATCGCCAAGGGCACTGAGCAAATTTTCCAAGTGAGCCTGAGGACCCTGCTCGGCTACTACAA
ManaMHCI*072	25		GAATTTCTTCACCGCCGTGTCCCGGCCCGGCCTCGGGGAGCCCCGGTTCTTTATGGTTGCGTACGTGGACGGCGCGGAGTTCATGCGCTTCGACAGCGACGCGGAGAATCCGAGAGCGGAGCCGCGCGCGGCGTGGATGGAGCAGGAGGGGCCGGAGTATTGGGAGAGGAACACACGGATCGCCAAGGGCCACCAGCAGAGCTTCCGAGGGAACCTGAGGAACCTGCTCGGCTACTACAA
ManaMHCI*073	23	MaerMHCI*091	GTATTTCGAGACCGCCGTGTCCCGGCCCGGCCTCGGGGAGCCCCGGTACATGGAAGTCGGCTACGTGGACGGCATGGAGTTCATGCGCTTCGACAGCGACGCGGAGAATCCGAGATACGAGGCGCGCGCGGCGTGGATGGAGCAGGAGGGGCCGGAGTATTGGGAGGAGCAGACACGGAATGCCAAGGGCGCAGAGCAGATTTCCCGAGTGAGCCTGAGGAACCTGCTCGGCTACTACAA
ManaMHCI*074	24		GTATTTCTACACCGCCGTGTCCCGGCCCGGCCTCGGGGAGCCCCGGTTCATTATCGTCGGCTACGTGGACCACATGCAGTTCGTGCGCTTCGACAGCGACGCGGAGAATCCGAGAATGGAGCAGCGGGCGCAGTGGATGGAGCAGGAGGAGCCCGAATATTGGGAGCGGGAGACAGGGAACGCCAAGGTCAATGAGCAGAATTACCGAGTGAACCTGAAGACCCTGCTCGGCTACTACAA
ManaMHCI*075	25	MaerMHCI*017	GTATTCCCACACCGCCTTGTCCCGGCCCGGCCTCGGGGAGCCCCGGTTCATCTCTGTCGGCTACGTGGACGACACGGAGTTCGTGCGCTTCGACAGCGACGCGGAGAATCCGAGATACGAGCCGCGCGCGGCGTGGATGGAGCAGGTGGGGCCGGAGTATTGGGAGGAGCAGACAAGGATCGCCAAGGACAGAGAGCAGATTTACCGAGTGGAACTGAAGATCCTGCTAGGCTACTACAA
ManaMHCI*076	27		GTATTTCGAGAGCGCCATGTCCCGGCCCGGCCTCGGGGAGCCCCGGTTCATCTCTGTCGGCTACGTGGACGACACGGAGTTCGTGCGCTTCGACAGCGACGCGGAGAATCCGAGGATGGAGCCTCGCGCGGCGTGGGTGGAGCAGGAGGGGCCAGAGTATTGGGAGGAGAACACACGGAGGGCCAAGGACGGAGAGCAGAGTTTCCAAGTGAGCCTGAGGAACCTGCTTGGCTACTACAA
ManaMHCI*077	23		GTACTTCCACACCGCTGTGTCCCGGCCCGGCCTCGGGGAGCCCCGGTTCATCGCTGTCGGCTACGTGGACGACACGGAGTTCGTGCGCTTCGACAGCGACGCGGAGAATCCGAAGATGGAGCCCCGCGCGCCGTGGTTGGAGCAGGAGGGGCCGGAGTATTGGGAGGAGGAGACACGGAAAGCCAAGAGCCACGAGCAGTGGTTCCGATTGAACCTGAGGACCCTGCTCCGCTACTACAA
ManaMHCI*078	24		GTACTTCCACACCGCTGTGTCCCGGCCCGGCCTCGGGGAGCCCCGGTTCATAGTCGTTGGCTACGTGGACGACACGCAGTTCGTGCGCTTCGACAGCGACGCGGAGAATCCGAGGATGGAGCCCCGCGCGTCGTGGGTGGAGCAGGAGGGGCCGGAGTATTGGGAGTACGAGACACAGAAAGCCAGGGACATGGGGAGGAACTTCAGAGTGAACCTGAAGACCCTGCTCCGCTACTACAA
ManaMHCI*079	26		GTATTTCGAGACTGCCGTGTCCCGGCCCGGCCTCGGGGAGCCACGGTACATGGAAGTCGGCTACGTGGACGACACGGAGTTCGTGCGCTTCGACAGCGACGCGGAGAATCCGAGATACGAGCCGCGCGCGGCGTGGATGGAGCAGGTGGAGCCGGGGTATTGGGAGCTGAACACACGGATTGCCAAGGACAATGAGCAGTGGTACCGAGTGAACCTGAGGATTGCTCTGCACTACTACAA
ManaMHCI*080	24		GTATTTCTACACCGCCGTGTCCCGGCCCGGCCTCGGGGAGCCCCGGTTCATTATCGTCGGCTACGTGGACGACATGCAGTTCGTGCGCTTCGACAGCGACGCGGAGAATCCGAGAATGGAGCAGCGGGCGCAGTGGATGGAGCAGGAGGGGCCCGAATATTGGAAGCGGGAGACAGGGAACGCCAAGGTCAATGAGCAGAATTACCGAGTGAACCTGAGGACCCTGCTCGGCTACTACAA
ManaMHCI*081	26		GTATTTCGAGACCGCGCTGTCCCCGACCGGCCTCGGGGAGCCCCGGTTCATCTCTGTCGGCTACGTGGACGACACGGAGTTCGTGCGCTTCGACAGCGACGCGGAGAATCCGAGGATGGAACCTCGCGCGGCGTGGGTGGAGCTGGAGGGGCCGGAGTATTTGGAGGAGCAGACACGGATCGCCAAGAGCACCGAGCAGGATGTCCGAGTGAGCCTGAGGAACCTGCTCAGCTACTACAA
ManaMHCI*082	22		GTATTTCTACACCGCCGTGTCCCAGCCCAGCGTCGGGAAGCCCCGGTTCATTATCGTCGGGTACGTGGACGACACGGAGTTCGGGCGCTTCGACAGCGACGCGGAGAATCCGAGAGCAGAACCGCGCGTGGCGTGGGCTGAGCAAGTGCGGCCGGAGTATTTGGAGCAGCAAACACAGAGAGCCAAGGGCTATGAGCAAATTTTCAGAGTGGAACTGAAGACCCTGCTCGGCTACTACAA
ManaMHCI*083	24		GTATTTCGACACTGCCATGTCCTGGCCTGGCCTCGGGGAGCCCCGGTTCATCTCTGTAGGCTACGTGGACGACACCGAGTTCGTGCGCTTCGACAGCGACGCGGAGAATCCGAGATACGAGCCGCGCGCGGCGTGGATGGAGCAGGTGGGGCCGGAGTATTGGGAGCGGGAGACACGGAGAGCCAAAAACAACCAACATATTTCCCGAGTGAGCCTGAGGACCCTGCTCGGCTACTATAA
ManaMHCI*084	21		GTATTTCGACACCGCCATGTCCCGGCCCGGCCTCGGGGAGCCCCGGTTCATCTCTGTCGGCTACGTGGACGACACGGAGTTCGTGCGCTTCGACGGCGACGCGGAGAATCCGAGGTACGAGCCGCGCGCGGCGTGGATGGAGCAGGTGGAGCCAGAGTATTGGGAGGAGAACACTCTGGGAGCCAAGGACAGAGAGCAGAGTTTCCGAGTGAGCCTGAGGACCCTGCTTGGCTACTACAA
ManaMHCI*085	21		GTATTTCACCATCTCCGCGTCCCGGCCCGGCCTCGGGGAGCCCCGGTTCATCGCTGTCGGCTACGTAGACGACACGGAGTTCGTGCGCTTCGACAGCGACGCGGAGAATCCGAGAGAAGAGCCACGGGCGCCATGGATGGAGCAGGAGGGGCCGGAGTATTGGGAGGAGGAGACACGGAGAGCCAAGAACAATGAGCAGAGTTTCCGAAGGTACCTGATGAACGCGCTGCGCTACTACAA
ManaMHCI*086	20		GAATTTCTTCACCGCCGTGTCCCTGCCCGGCCTCGGGGAGCCCCGGTTCTTTATGGTTGCGTACGTGGACGGCGCGGAGTTCGTGCGCTTCGACAGCGACGCGGAGGATCCGAGAGCGGAGCCGCGCGCGGCGTGGATGGAGCAGGAGGGGCCGGAGTATTGGGAGAGGAACACACGGATCGCCAAGGGCCACCAGCAGAGCTTCCGAGGGAACCTGAGGAACCTGCTCGGCTACTACAA
ManaMHCI*087	20		GTATTTCGACACCGCCATGTCCCGGCCCGGCCTCGGGGAGCCCCGGTTCATCTCTGTCGGCTACGTGGACGACACGGAGTTCGTGCGCTTCGACGGCGACGCGGAGAATCCGAGGTACGAGCCGCGCGCGGCGTGGATGGAGCAGGTGGAGCCAGAGTATTAGGAGGAGAACACTCTGGGAGCCAAGGACAGAGAGCAGAGTTTCCGAGTGGGCCTGAGGACCCTGCTCGGCTACTACAA
ManaMHCI*088	23		GTATTTCTACACCGCCGTGTCCCGGCCCGGCCTCGGGGAGCCCCGGTTCATTATCGTCGGCTACGTGGACGACATGCAGTTCGTGCGCTTCGACAGCGACGCGGAGAATCCGAGAATGGAGCAGCGGGCGCAGTGGATGGAGCAGGAGGGGCCCGAATATTGGGAGCGGGAGACAGGGAACGCCAAGGTCAATGAGCAGAATTACCGAGTGAACCTGAGGACCCTGCTCGGCTACTACAA
ManaMHCI*089	23		GTATTTCGACACCGCCATGTCCCGGCCCGGCCTCGGGGAGCCCCGGTTCATCTCTGTCGGCTACGTGGACGACACGGAGTTCGTGCGCTTCGACGGCGACGCGGAGAATCCGAGGTACGAGCCGCGCGCGGCGTGGATGGAGCAGGTGGAGCCAGAGTATTGGGAGGAGAACACTCTGGGAGCCAAGGACAGAGAGCAGAGTTTCCGAGTGGGCCTGAGGACCCTGCTTGGCTACTACAA
ManaMHCI*090	20	MaerMHCI*034	GTATTTCTCCACTGCCGTGTCCCGGCCCGGCCTCGGGGAGCCCCGGTACATGGAAGTCGGCTACGTGGACGACACGGAGTTCGTGCGCTTCGACAGCGACGCGGAGAATCCGAGAGAAGAACCGCGCGCGGCGTGGATGGAGCAGGAGGGGCCGGAGTATTGGGAGGAGGAGACACGGAGAGCCAAGGGCAATGAGCAGATTTTCCGAGTGAACCTGAGGACTGCGCTGCGCTACTACAA
ManaMHCI*091	22		GTATTTCGAGACTGCCGCGTCCCGGCCCGGCCTCGGGGAGCCCCGGTTCATTATCGTAGGCTACGTGGACGACACGGAGTTCGGGTGCTTCGACAGCGACGCGGAGAATCCGAGAGCGGAGCCGCGCGTGCCGGGGGGAGCTGAGTTAGTGGGGCAGGAGTATTTGGAGAAGCAGACGCGGATCGCCAAGAGCAGTGAGCAGATTTCCCGAGTGAACCTGAGGACCCTGCTCGGCTACTACAA
ManaMHCI*092	21		GTATTTCTTCACCGCCGTGTCCCGGCCCGGCCTCGGGGAGCCCCGGTTCATTGTCGTGGGCTACGTGGACGACACAGAGTTCGGGTGCTTCGACAACGTCGCAGAGAATCCGAGAGCGGAGCCGCGCGTGCCAGGGGCTGAGCTAGTGGGGCCAGAGTATTTGGAGGAGCAGACGCGGATCGCCAAGGTCTATGAGCAGATTTTCCGAGGGAACCTGAGGAACATTCTCCGCTACTACAA
ManaMHCI*093	21		GTATTACTACACTGTTATGTCCCGGCCCGGCCTCGGGGAGCCACGGTTCATTATCGTCGGCTACGTGGACGACACGGAGTTCGTGCGCTTCGACAGCGACGCGGAGAATCCGAGAGCAGAACCGCGCGCTGCGTGGATGGAGCAGGAGGGGCTGGAGTATTGGGAGGAGAACACACAGAGAGCCAAGGGCAGTGAGCAGAGTTACCGAGTGAGCCTGAGGAACCTGCTCGGCTACTACAA
ManaMHCI*094	23		GTATTTCTTCACCGCCGTGTCCCGGCCCGGCCTCGGGAAGCCCCGGTTCATTGTCGTGGGCTACGTGGACGACACAGAGTTCGGGTGCTTCGACAAGGTCGCAGAGAATCCGAGAGCGGAGCCGCGCGTGCCAGGGCCTGAGCTAGTGGGGCCGGAGTATTTGGAGGAGCAGACGCGGATCGCCAAGGTCTATGAGCAGATTTTCCGAGGGAACCTGAGGAACATTCTCCGCTACTACAA
ManaMHCI*095	22		GTATTTCGACACTGCCATGTCCCGGCCTGGCCTTGGGGAGCCCCGGTTCATCTCTGTCGGCTACGTGGACGACACCGAGTTCGTGCGCTTCGACAGCGACGCGGAGAATCCGAGATACGAGCCGCGCGCGGCGTAGATGGAGCAGGTGGGGCCGGAGTATTGGGAGCGGGAGACACAGAGAGCCAAAAACAACCAACATATTTCCCGAGTGAGCCTGAGGACCCTGCTCGGCTACTACAA
ManaMHCI*096	21		GTATTTCGAGACCGCCGTGTCCCGGCCCGACCTCGGGGAGCCCCGGTTCATCTCTGTCGGCTACGTGGACGACACGGAGTTCGTGCGCTTCGACAGCGACGCGGAGAATCCGAGATACGAGCCGCGCGCGGCGTGGATGGAGCAGGAGGGGCCGGAGTATTGGGAGGAGCAGACACAGGTCGCCAAGGGCAGTGAGCAGAGTTACCGAGTGGACCTGAGGACCCTGCTCTGCTACTACAA
ManaMHCI*097	20		GTATTTCAACACCGTGGTGTCCCGGCCCGGCCTCGGGGAGCCCCGGTTTATCTCTGTCGGCTACGTGGACGACACGGAGTTCGTGCGCTTCGACAGCGACGCCGAGAATCCGAGATACGAGCCGCGCGCGGCGTGGATGGAGCAGGAGGAGCCGGAGTATTGGGAGAAGCAGACACGGATCGCCAAGGGCAATGAGCAGGTTTCCCGAGTGGGCCTGAGGACCCTGCTCGGCTACTACAA
ManaMHCI*098	19		GTATTTCGACACCGCCATGTCCCTGCCCGGCCTCGGGGAGCCCCGGTTCATCTCTGTCGGCTACGTGGACGACACGGAGTTCGTGCGCTTCGACGGCGACGCGGAGAATCCGAGGTACGAGCCGCGCGCGGCGTGGATGGAGCAGGTAGAGCCAGAGTATTGGGAGGAGAACACACGGAGAGCCAAGGACAGAGAGCAGAGTTTCCGAGTGAACCTGAGGACCCTGCTCGGCTACTACAA
ManaMHCI*099	18		GTATTTCTACACTGCCATGTCCCGGCCCGGCCTCGGGGAGCCCCGGTTCATTATCGTCGGCTACGTGGACAACACGGAGTTCGTGCGCTTCGACAGCGACGCGGAGAATCCGAGAGCAGAACCGCGCGCTCCATGGATGGAGCAGAAGGGGCCGGAGTATTGGGAGGAGAACACACGGATCGCCAAGGGCAGTGAACAGAATTACCGAGTGAGCCTGAGGAACCTGCTCCGCTACTACAA
ManaMHCI*100	20		GAATTTCTTCACCGCCATGTCCCGGCCCGGCCTCGGGGAGCCCCGGTTCTTTATGGTTGCGTACGTGGACGGCGCGGAGTTCATGCGCTTCGACAGCGACGCGGAGAATCCGAGAGCGGAGCCGCGCGCTGCGTGGATGGAGCAGGAGGAGCCGGAGTATTGGGAGAGGAACACACGGAGAGCCAAGGGCCACCAGCAGAGTTTCCAAGGGAACCTGAGGACCCTGCTCGGCTACTACAA
ManaMHCI*101	21		GTATTTCTACACCGCCGTGTCCCGGCCCGGCCTCGGGGAGCCCCGGTTCATTATCGTCGGCTACGTGGACGACATGCAGTTCGTGCGCTTCGACAGCGACGCGGAGAATCCGAGAATGGAGCAGCGGGCGCAGTGGATGGAGCAGGAGGGGCCCGAATATTGGGAGCGGGAGACAGGGAATGCCAAGGTCAATGAGCAGAATTACCGAGTGAACCTGAGGACCCTGCTCGGCTATTACAA
ManaMHCI*102	18	MaerMHCI*043	GTATTTCGAGACCGCCGTGTCCCGGCCCGGCCTCGGGGAGCCCCGGTTTATCTCTGTCGGCTACGTGGACGACACGGAGTTTGTGCGCTTCGACAGCGACGCGGAGAATCCGAGATACGAGCCGCGCGCGGCGTGGATGGAGCAGGAGGGGCCGGAGTATTGGGAGGAGCAGACACGGAGAACCAAGGGCCAGGAGCAGTGGTACCGAGTGAACCTGAGGACCGCTCTGCGCTACTACAA
ManaMHCI*103	21		GTATTTCTTCACCGCCATGTCCCGGCCCGGCGTCGGGGAGCCCCGGTTCATTATCGTCGGCTACGTGGACGACACGGAGTTCGGGTGCTTCGACAACGATGCGGAGAATCCGAGAGCGGAGCCGCGAGTGCCGGGGGCTGAGCTAGTGGGGCCAGAGTATTTGGAGGAGCAGACGCGAATCGCCAAGTTCTATGAGCAGTGGTTCCGAGTGAACCTGAGTAACATTCTCGGCTACTACAA
ManaMHCI*104	18	MaerMHCI*028	GTATTTCACCACCTCCATGCCCGGCCCGGCCTCGGGGAGCCCCGGTACATGGAAGTCGGCTACGTGGACGACACGGAGTTCGTGCGCTTCGACAGCGACGCGGAGAATCCGAGGGTGGAGCCGCGAGCGCTGTGGATGGAGCAGGAGGGGCCGGAGTATTGGGAGGAGAACACACGGAACGCCAAGAACAATGAGCAGATTTACCGAGTGAACCTGAAAACGGTGCTGCGCTACTACAA
ManaMHCI*105	19		GTATTTCGAGACCGCGGCCCGGCCTCGGGGAGCCCCGGTTCTTTATCGTCGGCTACGTGGACGACACGGAGTTCGCGCGCTTCGACAGCGACGCGGAGAATCCGAGAGACGAGCCGCGCGCGGCGTGGATGGAGCAGGTGGAGCCGGAGTATTGGGAGGAGGAGACACGGATCTCCAAGAACAGAGAGCAGATTTTCCGAGTGAACCTGAGGACCCTGCTCGGCTACTACAA
ManaMHCI*106	21		GTATTTCGAGACCGCGCTGTCCCCGACCGGCCTCGGGGAGCCCCGGTTCATCTCTGTCGGCTACGTGGACGACACGGAGTTCGTGCGCTTCGACAGCGACGCGGAGAATCCGAGGATGGAACCTCGCTCGGCGTGGGTGGAGCTGGAGGGGCCGGAGTATTTGGAGGAGCAGACACGGAACGCCAAGAGCACCGAGCAGGATGTCCGAGTGAGCCTGAGGAACCTGCTCAGCTACTACAA
ManaMHCI*107	20		GTATTTCTTCACCGCCGTGTCCCGGCCCGGCCTCGGGAAGCCCCGGTTCATTGTCGTGGGCTACGTGGACGACACAGAGTTCGGGTGCTTCGACAAGGTCGCAGAGAATCCGAGAGCGGAGCCGCGCGTGCCAGGGCCTGAGCTAGTGGGGCCAGAGTATTTGGAGGAGCAGACGCGGATCGCCAAGGTCTATGAGCAGATTTTCCGAGGGAACCTGAGGAACATTCTCCGCTACTACAA
ManaMHCI*108	19		GTATTTCTTCACCGCCATGTCCCGGCCCGGCCTCGGGAAGCCCCGGTTCATTGTCGTGGGCTACGTGGACGACACAGAGTTCGGGTGCTTCGACAACGTCGCAGAGAATCCGAGAGCGGAGCCACGCGTGCCAGGGGCTGAGCTAGTGGGGCCGGAGTATTTGGAGGAGCAGACGCGGATCGCCAAGGTCTATGAGCAGATTTTCCGAGGGAACCTGAGGAACATTCTCCGCTACTACAA
ManaMHCI*109	19		GTATTTCTACACCGCCGTGTCCCGGCCCAGCGTCGGGAAGCCCCGGTTCATTATCGTCGGCTACGTGGACGACACGGAGTTCGGGCGCTTCGACAGCGACGCGGAGAATCCGAGAGCAGAACCGCGCGTGGCGTGGGCTGAGCAAGTGCGGCCGGAGTATTTGGAGCAGCAAACACAGAGAGCCAAGGGCTATGAGCAGATTTCAGAGTGGAACTGAAGACCCTGCTCGGCTACTACAA
ManaMHCI*110	21		AAATTTCTTCACCGCCGTGTCCTGGCCCGGCCTCGGGGAGCCCCGGTTCTTTATGGTTGCGTACGTGGACGGCGCGGAGTTCATGCGCTTCGACAGCGACGCGGAGAATCCGAGAGCGGAGCCGCGCGCGGCGTGGATGGAGCAGGAGGGGCCGGAGTATTGGGAGAGGAACACACGGATCGCCAAGGGCCACCAGCAGAGCTTCCGAGGGAACCTGAGGAACCTGCTCCGCTACTACAA
ManaMHCI*111	21		GTATTTCGAGATCGCCGTGTCCAGGCCTGGCCTTGGGGAGCCCCGGTTCATCTCTGTCGGCTACGTGGACGGCACGGAGTTCGTGCGCTTCGACAGCGACGCGGAGAATCCGAGATACGAGCCGCGCGCGGCGTGGATGGAGCGGGAGGGGCCGGAGTATTGGGAGGAGAACACACGGAGAGCCAAGGGCAATGAGCAGATTTACCGAGTGAGCCTGAGGACCCTGCTCGCCTACTACAA
ManaMHCI*112	19		GTATTTCCACACCGTGGTGTCCCGGCCCGGCCTCGGGGAGCCCCGGTACATCTCTGTCGGCTACGTGGACGACACGGAGTTCATGCGCTTCGACAGCGACGCTGAGAATCCGAGATACGAGCCGCGCGCGGCGTGGATGGAGAAGGTGGGGCCGGAGTATTGGGAGGAGAACACACGGATCGCCAAGGGCAATGAGCAGATTTACCGAGGGAACCTGAGGACAGCGCTGCGCTACTACAA
ManaMHCI*113	16	MaerMHCI*003	GTACTTCCACACCGCCGTGTCCCGGCCCGGCCTCGGGGAGCCCCGGTTCATCGCTGTCGGCTACGTGGACAACACGGAGTTCGTGCGCTTCGACAGCGACGCGGAGACTCCGAAGATGGAGCCCCGAGCGCCGTGGTTGGAGCAGGAGGGGCCGGAGTATTGGGAGGAGGAGACACAGAAAGCCAAACGCCACGAGCAGTGGTTCCGAGTGAACCTGAGGACCCTGCTCCGCTACTACAA
ManaMHCI*114	14		GAATTTCTTCACCGCCGTGTCCCGGCCCGGCCTCGGGGAGCCCCGGTTCTTTATGGTTGCGTACGTGGACGGCGCGGAGTTCATGCGCTTCGACAGCGACGCGGAGAATCCGAGAGCGGAGCCGCGCGCGGCGTGGATGGAGCAGGAGGGGCCGGAGTATTGGGAGAGGAACACACGGATCGCCAAGGGCCACCAGCAGAGTTTCCGAGGGAACCTGAGGAACCTGCTTGGCTACTACAA
ManaMHCI*115	17		GTATTTCGAGACCGCCGTGTCCCGGCCCGGCCTCGGGGAGCCCCGGTTTATCTCTGTCGGCTACGTGGACGACACGGAGTTCGTGCGCTTCGACAGCGATGCGGAGAATCCGAGGATGGAGCCGCGCGCGGCGTGGATGGAGCAGGAGGGGCCGGAGTATTGGGAGCGGGAGACACAGAACGCCAAGGGCAATGAGCAGTTTTACCGAGTGAGCCTGAGGAACCTGCTCGGCTACTACAA
ManaMHCI*116	17		GTATTTCTACACCGCCATGTCCCGGCCCGGCCTCGGGAAGCCCCGGTTCATTGTTGTCGGCTTCGTGGACGACACGAAGTTCGTGTGCTTCGACAGCGACGCGGAGAATCCGAGGCTGGAACCTCGCGCGGAGTGGATGGAGCAGGAGGGGCCGGAGTATTGGGAGGAGGAGACACGGAGAGCCAAGGATGGAGAGCAGAGTTTCCGAGTGAGCCTGAGGAACCTGCTAGGCTACTACAA
ManaMHCI*117	16		GTATTTCTACACCGCCGTGTCCCGGCCCGGCCTCGGGGAGCCCCGGTTCATTATCGTCGGCTACGTGGACGACATGCAGTTCGTGCGCTTCGACAGCGACGCGGAGAATCCGAGAATGGAGCAGCGGGCGCAGTGGATGGAGCAGGAGGGGCCCGAATATTGGGAGCGGGAGACAGGGAACGCGAAGGTCAATGAGCAGAATTACCGAGTGAACCTGAAGACCCTGCTCGGCTACTACAA
ManaMHCI*118	16		GAATTTCTTCACCGCCGTGTCCCGGCCCGGCCTCGGGGAGCCCCGGTTCTTTATGGTTGCGTACGTGGACGGCGCGGAGTTCATGCGCTTCGACAGCGACGCGGAGAATCCGAGAGCGGAGCCGCGCGCGGCGTGGATGGAGCAGGAGGAGCCGGAGTATTGGGAGAGGAACACACGGATCGCCAAGGGCCACCAGCAGAGCTTCCGAGGGAACCTGAGGAACCTGCTCGGCTACTACAA
ManaMHCI*119	16		GTATTTCGAGACCGCCGTGTCCCGGCCCGGCCTCGTGGAGCCCCGTTTCATCTCTGTCGGCTACGTGGACGACACGGAGTTCGTGCGCTTCGACAGCGACGCGGAGAATCCGAGGATGGAGCCGCGCGCGCTGTGGATGGAGCAGGAGGGGCCGGAGTATTGGGAGCGGGAGACACGGATCGCCAAGGGCACTGAGCAAATTTTCCTAGTGAGCCTAAGAACCCTGCTCGGCTACTACAA
ManaMHCI*120	14		GTATTTCCACACCGCCATGTCCCGGCCCGGCCTCGGGAAGCCCCGGTTCATTGTCGTGGGCTACGTGGCCGACACAGAGTTCGGGTGCTTCGACAGCGACGCGGAGAATCCGAGAGCGGAGCCGCGCGTGCCGGGGACTGAGCAGGTGGGGCCGGAGTATTGGGAGGAGTAGACGCGGATCGCCAAGGTCTATGAGCAGATTTTCCGAGTGAACCTGAGGAACATTCTCCGCTACTACAA
ManaMHCI*121	17		GTATTTCGAGACCGCCGTGTCCCGGCCCGACCTCGGGGAGCCCCGGTTCATTATCGTCGGCTACGTGGACGACACGGAGTTCGTGCGCTTCGACAGCGACGCGGAGAATCCGAGATACGAGCCGCGCGCGGCGTGGATGGAGTAGGAGGGGCCGGAGTATTGGGAGGAGCAGACACAGGTCGCCAAGGGCAGTGAGCAGAGTTACCGAGTGGACCTGAGGACCCTGCTCTGCTACTACAA
ManaMHCI*122	15		GTATTTCGACACCGCCGTGTCCCGGCCTGGCCTCGGGGAGCCCCGGTTCATCTCTGTCGGCTACGTGGACGACACGGAGTTCGTGCGCTTCGACAGCGACGCGGAGAATCCGAGGTACGAGCCGCGCGCAACGTGGATGGAGCAGGTGGGGCCGGAGTATTGGGAGGAGAACACACGGATCGCCAAGGGCAGTGAGCAGAGTTACCGAGTGAGCCTGAGGACCCTGCTTGGCTACTACAA
ManaMHCI*123	17		GTATTTCGACACCGCCGTGTCCCGGCCTGGCCTCGGGGAGCCCCGGTTCATCTCTGTCGGCTACGTGGACGACACCGAGTTCGTGCGCTTCGACAGCGACGCGGAGAATCCGAGATACGAGCCGCGCGCGGCATGGATGGAGCAGGTGGGACCGGAGTATTGGGAGCGGGAGACACAGAGAGGCAAAAACAACCAACATATTTCCCGAGTGAGCCTGAGGACCCTGCTCGCCTACTACAA
ManaMHCI*124	16		ATATTTCGAGAGCGCCGTGTCCCGGCCAGGCCTCGGGGAGCCCCGGTTCATCTCTGTTGGCTACGTGGACGACACGGAGTTCGTGCGCTTCGACAGCGACGCGGAGAATCCGAGGATGGAGCCTCGCGCGGCGTGGATGGAGTAAGAGGGGCCGGAGTATTGGGAGGAGAACACTCTGTGAGCCAAGGAAGGAGAGCAGAGTTTCCAAGTGAGCCTGAGGAACCTGCTTGGCTACTACAA
ManaMHCI*125	14		GTATTTCTTCACCACCATATCCCGGCCCGGCCTCGGGAAGCCCCGGTTCATTGTCGTGGGCTACGTGGACGACACAGAGTTCGGGTGCTTCGACAGCGACGCGGAGAATCCGAGAGCGGAGCCACGCGTGCCAGGGGCTGAGCAGGTGGGGCCAGAGTATTTGGAGGAGCAGACACGGATCGCCAAGGTCTATGAGCAGATTTTCCGAGTGAACCTGAGGAACATTCTCCGCTACTACAA
ManaMHCI*126	15		GTATTTCGAGACCGCGCTGTCCCCGACCGGCCTCGGGGAGCCCCGGTTCATCTCTGTCGGCTACGTGGACGACACGGAGTTCGTGCGCTTCGACAGCGACGCGGAGAATCCGAGGATGGAACCTCGCGCGGCGTGGGTGGAGCTGGAGGGGCCGGAGTATTTGGAGGAGCAGACACGGAACGCCAAGAGCACCTAGCAGGATGTCCGAGTGAGCCTGAGGAACCTGCTCAGCTACTACAA
ManaMHCI*127	15		GTATTTCTTCACCGCCATGTCCCGGCCCGGCCTCGGGAAGCCCCAGTTCATTGTCGTGGGCTACGTAGACGACACAGAGTTCGGGTGCTTCGACAACGTCGCAGAGAATCCGAGAGCGGAGCCGCGCGTGCCAGGGGCCGAGCTAGTGGGGCCGGAGTATTTGGAGGAGCAGACGCGGATCGCCAAGGTCTATGAGCAGATTTTCCGAGGGAACCTGAGGAACATTCTCCGCTACTACAA
ManaMHCI*128	15		GTATTTCGACACCGCCATGTCCCGGCCCGGCCTCGGGGAGCCCCGGTTCATCTCTGTCGGCTACGTGGACGACACGGAGTTCGTGCGCTTCGACGGCGACGCGGAGAATCCGAGGTACGAGCCGCGAGCGCCGTGGATGGAGCAGGTGGAGCCAGAGTATTGGGAGGAGAACACTCTGGGAGCCAAGGACAGAGAGGAGAGTTTCCGAGTGAGCCTGAGGACCCTGCTCGGCTACTACAA
ManaMHCI*129	11		GTATTTCTACACCGCGGTGTCCCGGCCCGGCCTCGGGAAGCCCCTGTATGTGGAAGTCGCCTACCTGGACGACACGGAGTTCGTGCGCTTCGACAGCGACGCGGAGAATCCGAGATACGAGCCGCGCGTGGCGTGGGCTGAGCAGGAGGGACCGGAGTATTGGGAGAGGATCACACAGATTGCCAAGGACAATGAGAAGATTTTCCGAGTGAGCCTGAAAACTGCGCTGACTACTACAA
ManaMHCI*130	14		GTATTTCTACACCGCCGTGTCCCGGCCCGGCCTCGGGAAGCCCCGGTTCATCTCTGTCGGCTACGTGGACGACACGGAGTTCGTGCGCTTCGACAGCGACGCCGAGAATCCGAGAGAAGAACCGCGCGCGGAGTGGATGGAGCAGGAGGGGCCGGAGTATTGGGAGGAGCAGACACGGGTCGTCAAGGGCCATGAGCAGTGGTTCCGAGTGAGCCTGAGGACCGCTCTGCGCTACTACAA
ManaMHCI*131	11		ATATTTCGAGAGCGCCATGTCCCGGCCCGGCCTCGGGGAGCCCGGTTCATCTCTGTCGGCTACGTGGACGACACGGAGTTCGTGCGCTTCGATAGCGACGCGGAGAATCCGAGGATGAAGCCTCGCGCGGCGTGGGTGGAGCAGGAGGGGCCGGAGTATTGGGAGGAGAACACGCGGAGAGCCAAGGACGGACAGCAGAGTTTCCAAGTGAGCCTGAGGAACCTGCTTGGCTACTACAA
ManaMHCI*132	11		GTATTTCGAGACCGCCATGTCCCGGCCCGGCCTCGAGGAGCCCCGGTTCATTATCGTGGGCTACGTGGACGACAAGGAGTTCGTGCGCTTCGACAGCAACGCGGAGAATCCGAGGATGGAGCCGCGGGCTCCGTGGATGAAGCAGCTGGGGCCTGAGTATTGGGAGCGGGAGACACAGAGAGCCAAGGACAACGAGCAGATTTACCAAGGGAACTTGAGAACCCTGCTAGGCTACTACAA
ManaMHCI*133	11		GTATTTCGAGACCGCCGTGTCCCGGCCCGGCCTCGTGGAGCCCCGGTTCATCTCTGTCGGCTACGTGGACGACACGGAGTTCGTGCGCTTCGACAGCGACGCGGAGAATCCGAGAGCGGAGCCGCGCGCGCTGTGGATAGAACAGGAGGGGCCGGAGTATTGGGAGCGGGAGACACGAATCGCCAAAGGCACTGAGCAAATTTTCCAAGTGAGCCTGAGGACCGCTGTGCACTACTACAA
ManaMHCI*134	12	MaerMHCI*007	GTACTTCCACACCGCTGTGTCCCGGCCCGGCCTCGGGGAGCCCCGGTTCATAGTCGTTGGCTACGTGGACGACACGCAGTTCGTGCGCTTCGACAGCGACGCGGAGAATCCGAGGATGGAGCCCCGCGCGTCGTGGGTGGAGCAGGAGGGGCCGGAGTATTGGGAGGACGAGACACAGAAAGCCAGGGACATGGGGAGGAACTTCAGAGTGAACCTGAAGACCCTGCTCCGCTACTACAA
ManaMHCI*135	12		GTATTTCTTCACCGCCGTGTCCCGGCCCGGCGTCGGGGAGCCCCGGTTCATTATCGTCGGCTACGTGGACGACACGGAGTTCGGGTGCTTCGACAACGATGCGGAGAATCCGAGAGCGGAGCCGCGAGTGCCGGGGGCTGAGCTAGTGGGGCCAGAGTATTTGGAGGAGCAGACGCGAATCGCCAAGTTCTATGAGCAGTGGTTCCGAGTGAACCTGAGAAACATTCTCGGCTACTACAA
ManaMHCI*136	12		GTATTTCGAGACCGCCATGTCCCGGCCCGGCCTCGTGGAGCCCCGGTTCATCTCTGTCGGCTACGTGGACGACACGGAGTTCGTGCGCTTCGAAAGCGACGCGGAGAATCCAAGAGCGAAGCCGCGCGCGCTGTGGATAGAGCAGGAGGGGCCGGAGTATTGGGAGCGGGAGACACGGATCGCCAAGGGCACTGAGCAAATTTTCCAAGTGAGCCTGAGGACCCTGCTCGGCTACTACAA
ManaMHCI*137	12		GTATTTCGAGACCGCCATGTCCCGGCCCGGCATCTGGGAGCCCCGGTACATTATCGTCGGCTACGTGGACGGCACGGAGTTTGTGCGCTTCGACAGCGACGCGGAGAATCCGAGATACGAGCCGCGCGCGGCGTGGATGGAGCAGGAGGGGCCGGAGTATTGGGAGGAGCAGACACGGAGAACCAAGGGCCAGGAGCAGTGGTACCGAGTGAACCTGAGGACCGCTCTGCGCTACTACAA
ManaMHCI*138	12		GTATTTCGACACCGCCATGTCCCGGCCCGGCCTCGGGGAGCCCCGGTTCATCTCTGTCGGCTACGTGGACGGCATGGAGTTCGTGCGCTTCGACGGCGACGCGGAGAATCCGAGGTACGAGCCGCGCGCGGCGTGGATGGAGCAGGTGGAGCCGGAGTATTGGGAGGAGAACACTCTGGGAGCCAAGGACAGAGAGCAGAATTTCCGAGTGGGCCTGAGGACCCTGCTCGGCTACTACAA
ManaMHCI*139	9		GTATTTCCACACCGCCATGTCCCGGCCCGGCCTCGGGGAGCCCCGGTTCATTATCCTCGGCTACGTGGACGACACGGAGTTCGGGTGCTTCGAAAACGATGCGGAGAATCCGAGAGCGGAGCCGCGAGTGCCGGGGGCTGAGCTAGTGGGGCCAGAGTATTTGGAGGAGCAGACGCGAATCGCCAAGTTCTATGAGCAGTGGTTCCGAGTGAATCTGAGAAACATTCTCGGCTACTACAA
ManaMHCI*140	10		GTATTTCGAGACCGCCATGTCCCGGCCCGGCCTCGGGGAACCCCGGTACATTATCGTCGGCTACGTGGACGGCACGGAGTTTGTGCGCTTCGACAGCGACGCGGAGAATCCGAGATACGAGCCGCGCGCGGCGTGGATGGAGCAGGAGGGGCCGGAGTATTGGGAGGAGCAGACACGGAGAACCAAGGGCCAGGAGCAGTGGTACCGAGTGAACCTGAGGACCGCTCTGCGCTACTACAA
ManaMHCI*141	11		GTATTTCCACACCGTGGTGTCCCGGCCCGGCCTCGGGGAGCCCTGGTTCATCTCTGTCGGCTACGTGGACGACACGGAGTTCGTGTGCTTCGACAGCGACGCGGAGAATCCGAGATACGAGCCGCGCGCGGCGTGGATGGAGCAAGAGGGGCCGGAGTATTGGGAGGAGAACACACGGAGAGCCAAGGGCAATGAGCAGATTTCCCGAGTGAGCCTGAGGACCCTGCTCCGCTACTACAA
ManaMHCI*142	9		GTATTCCCACACCGCCTTGTCCCGGCCCGGCCTCGGGGAGCCCCGGTTCATCTCTGTCGGCTACGTGGACGACACGGAGTTCGTGCGCTTCGACAGCGACGCGGAGAATCCGAGATACGAGCCGCGCGCGGCGTGGATGGAGCAAGTGGGGCCGGAGTATTGGGAGGAGCAGACAAGGATCGCCAAGGACAGAGAGCAGATTTACTGAGTGGAACTGAAGATCCTGCTAGGCTACTACAA
ManaMHCI*143	11		GTATTTCTACACCGCCGTGTCCCGACCCGGCCTCGGGGAGCCCCGGTTCATTATCGTCGGCTACGTGGACGACATGCAGTTCGTGCGCTTCGACAGCGACGCGGAGAATCCGAGAATGGAGCAGCGGGCGCAGTGGATGGAGCAGGAGGGGTCCGAATATTGGGAGCGGGAGACAGGGAACGCCAAGGTCAATGAGCAGAATTACCGAGTGAACCTGAAGACCCTGCTCGGCTACTACAA
ManaMHCI*144	8		GTATTTCCACACCGTGGTGTCCCGGCCCGGCCTCGGGGAGCCCCGGTTCATCTCTGTCGGCTACGTGGACGACACGGAGTTCGTGTGCTTCGACAGCGACGCGGAGAATCCGAGATACGAGCCGCGCGCGGCGTGGATGGAGCAAGAGGGGCCGGAGTATTGGGAGGAGAACACACGGAGAGCCAAGGGCAATGAGCAGATTTCCCGAGTGAGCCTGAGGACCCTGCTCCGCTACTACAA
ManaMHCI*145	9		GTATTTCGAGACCGCCATGTCCCGGCCCGACCTCGGGGAGCCCCGGTTCATTATCGTCGGCTACGTGGACGACACGGAGTTCGTGCGCTTCGACAGCGACGCGGAGAATCCGAGATACGAGCCGCGCGCGGCGTGGATGGAGCAGGAGGGGCCGGAGTATTGGGAGGAGCAGACACAGGTCGCCAAGGGCAGTGAGCAGAGTTACCGAGTGGACCTGAGGACCCTGCTCTGCTACTACAA
ManaMHCI*146	9		GTATTTCTACACCGCCTTGTCCCGGCCCGGCCTCGGGAAGCCCCGGTTCATTGTTGTCGGCTACGTGGACGACACGGAGTTCGTGTGCTTCGACAGCGACGCGGAGAATCCGAGGCTGGAACCTCGCGCGGAGTGGATGGAGCAGGAGGGGCCGGAGTATTGGGAGGAGGAGACACGGAGAGCCAAGGATGGAGAGCAGAGTTTCCGAGTGAACCTGAGGAACCTGCTAGGCTACTACAA
ManaMHCI*147	10	MaerMHCI*055	GTATTTCTACACTGCCGAGTCCCGGCCCGGCCTCGCGGAGCCCCGGTTCATTATCGTCGGCTACGTGGACGGCACGGAGTTCGTGCGCTTCGACAGCAACGCGGAGAATCCGAGGATGGAGCCGCGCGCGCCGTGGATGGAGCAGGAGGGGCCGGAGTATTGGGAGCAGCAGACGTGGATCGCCAAGGACAGAGAGCAGAGTTTCCGAGGGAACCTAAGGACCCTGCTCGGCTACTACAA
ManaMHCI*148	9		GTATGTCTATACCGCGGTGTCCCGACCCGGCCTCGGGAAGCCCCGGTATGTGGAAGTGGCCTACCTGGACGACACGGAGTTCGTGCGCTTCGACAGCGACGCGGAGAATCCGAGATACGAGCCGCGCGTGGCGTGGGCTGAGCAGGAGGGGCCGGAGTATTGGGAGAGGATCACACAGATTGCCAAGGACAATGAGAAGATTTTCCGAGGGAACCTGAAAACTGCGCTGAGCTACTACAA
ManaMHCI*149	7		GTATTTCTTCACCGCCGTGTCCCGGCCCGGCCTCGGGAAGCCCCGGTTCATTGTCGTGGGCTACGTGGACGACACAGAGTTCGGGTGCTTCGACAGCAACGCGGAGAATCCGAGAGCGGAGCTGCGCGTGCCGGGGACTGAGCTAGTGGGGCCAGAGTATTTGGAGGAGCAGATGCGGATCGCCAAGGTCTATGAGCAGATTTTCCGAGGGAACCTGAGGAACATTCTCCGCTACTACAA
ManaMHCI*150	9		GTATTTCGAGACCGCCGTGTCCCGGCCGGGCCTCTGGGAGCCCCGGTTCATCTCTGTCGGCTACGTGGACGACACGGAGTTCATGCGCTTCGACAGCAATGCAGAGTCTCCAAGATACGAGCAGCGGGCGCCTTGGATGGAGCAGGAGGAGCCGGAGTATTGGGAGAGGATCACACCGATCGCCAAGGACAACGAGCAGAGATCCCGAATGTACCTGAAGACCCTGCTCCACTACTACAA
ManaMHCI*151	8		GTATTTCACCACCGCCATGTCCCGGCCCGGCCTCGGGGAGCCCCGGTACATGGAAGTCGGCTACGTGGACGACACAGAGTTCGTGCGCTTCGACAGCGACGCGGAGAATCCGAGGATGGAGCCGCGAGCGCTGTGGATGGAGCAGGAGGGGCCGGAGTATTGGGAGGAGCAGACAGGGAACGCCAAGAACAATGAGCAGATTTACCGAGTGAACCTGAAAACGGTGCTGCGCTACTACAA
ManaMHCI*152	8	MaerMHCI*023	GTATTTCTACACCGCCGTGTCCCAGCCCAGCGTCGGGAAGCCCCGGTTCATTATCGTCGGGTACGTGGACGACACGGAGTTCGGGCGCTTCGACAGCGACGCGGAGAATCCGAGAGCAGAACCGCGCGTGGCGTGGGCTGAGCAAGTGCGGCCGGAGTATTTGGAGCAGCAAACACAGAGAGCCAAGGGCTATGAGCAGATTTTCAGAGTGGAACTGAAGACCCTGCTCGGCTACTACAA
ManaMHCI*153	7		GTATTTCGAGACCGCCATGTCCCGGCCCGGCCTCGTGGAGCCCCGGTTCATCTCTGTCGGCTACGTGGACGACAAGGAGTTCGTGCGCTTCGACAGCGACGCGGAGAATCCGAGAGCGGAGCCGCGCGCGCTGTGGATAGAGCAGGAGGGGCCGGAGTATTGGGAGCGGGAGACACGAATCTCCAAAGGCACTGAGCAAATTTTCCAAGTGAGCCTGAGGACCGCTCTGCGCTACTACAA
ManaMHCI*154	8		GTATTTCGACACCGCCATGTCCCGGCCCGGCCTCGGGGAGCCCGGTTCATCGCTGTCGGCTACGTGGACGGCACGGAGATCGGGCGCTTCGATAGCGACGCGGAGAATCCGAGGTACGAGCCGCGCGCGGCGTGGATGGAGCAGGTGGAGCCAGAGTATTGGGAGGAGAACACACGGAGAGCCAAGGACAGAGAGCAGAGTTTCCGAGTGGGCCTGAAGACCCTGCTCGGCTACTACAA
ManaMHCI*155	7		GTATTTCCACACCGCCATGTCCCGGCCCGGCCTCGAGGAGCCCCGGTTCATTATCCTCGGCTACGTGGACGACACGGAGTTCGGGTGCTTCGAAAACGATGCGGAGAATCCGAGAGCGGAGCCGCGAGTGCCGGGGGCTGAGCTAGTGGGGCCAGAGTATTTGGAGGAGCAGACGCGAATCGCCGAGTTCTATGAGCAGTGGTTCCGAGTGAATCTGAGAAACATTCTCGGCTACTACAA
ManaMHCI*156	8		GAATTTCTTCACCACCCTGTCCCGGCCCGGCCTCGGGGAGCCCCGGTTCTTTATGGTTGCGTACGTGGACGGCGCGGAGTTCATGCGCTACGACAGCGACGCGGAGAATCCGAGAGCGGAGCCGCGCGCAGCGTGGATGGAGCAGGAGGGGCCGGAGTATTGGGAGCGGAACACACGGATCGCCAAGGGCCACCAGCAGAGCTTCCGAGGGAACCTGAGGAACCTGCTTGGCTACTACAA
ManaMHCI*157	6		GTATTTCGACACCGCCGTGTCCCGGCCCGGTCTCGTGGAGCCCCGGTTCATCTCTGTCGGCTACGTGGACGACACGGAGTTCGTGCGCTTCGACAGCGACGCGGAGAATCCGAGAGCGGAGCCGCGCGCGCTGTGGATAGAGCAGGAGGGGCCGGAGTATTGGGAGCGGGAGACACGAATCGCCAAAGGCACTGAGCAAATTTTCCAAGTGAGCCTGAGGACCGCTCTGCGCTACTACAA
ManaMHCI*158	7		GTATTTCTACACCGCCATGTCCCGGCCCGGCCTCGGGAAGCCCCGGTTCATTGTTGTCGGCTTCGTGGACGACACGGAGTTCGTGTGCTTCGACAGCGACGCGGAGAATCCGAGGCTGGAACCTCGCGCGGAGTGGATGGAGCAGGAGGGGCCGGAGTATTGGGAGGAGGAGACACGGAGAGCCAAGGATGGAGAGCAGAGTTTCCGAGTGAGCCTGAGGAACCTGCTAGGCTACTACAA
ManaMHCI*159	5		GTATTTCTACACCGACGTGTCCCGGCCCAGCGTCGGGAAGCCCCGGTTCATTATCGTCGGGTACGTGGACGACACGGAGTTCGGGCGCTTCGACAGCGACGCGGAGAATCCGAGAGCAGAACCGCGCGTGGCGTGGGCTGAGCAAGTGCGGCCGGAGTATTTGGAGCAGCAAACACAGAGAGCCAAGGGCTATGAGCAGATTTTCAGAGTGGAACTGAAGACCCTGCTCGGCTACTACAA
ManaMHCI*160	4		GTATTTTGAGACCGCCATGTCCCGGCCCGACCTCGGGGAGCCCCGGTTCATTATCGTCGGCTACGTGGATGACACGGAGTTCGTGCGCTTCGACGGCGACGCGGAGAATCCGAGATACGAGCCGCGCGCGGCGTGGATGGAGCAGGAGGGGCCGGAGTATTGGGAGGAGCAGACACAGGTCGCCAAGGGCAGTGAGCAGAGTTACCGAGTGGACCTGAGGACCCTGCTCGGCTACTACAA
ManaMHCI*161	7		GTATTTCTACACCGCCGTGTCCCGGCCCAGCGTCGGGAAGCCCCGGTTCATTATCGTCGGGTACGTGGACGACACGGAGTTCGGGCGCTTCGACAGCGACGCGGAGAATCCGAGAGCAGAACCGCGCGTGCCGTGGGCTGAGCAAGTGCGGCCGGAGTATTTGGAGCAGCAAACACAGAGAGCCAAGGGCTATGAGCAGATTTTCAGAGTGGAACTGAAGACCCTGCTCGGCTACTACAA
ManaMHCI*162	6		GTATTTCTATACTGCGGTGTCCCGACCCGGCCTCGGGAAGCCCCGGTATGTGGAAGTCGCCTACCTGGACGACACGGAGTTCGTGCGCTTCGACAGCGACGCGGAGAATCCGAGATACGAGCCGCGCGTGGCGTGGGCTGAGCAGGAGGGACCGGAGTATTGGGAGAGGATCACACGGATTGCCAAGGACAATGAGAAGATTTTCCGAGGGAACCTGAAAACTGCACTGAGCTACTACAA
ManaMHCI*163	5	MaerMHCI*056	GTATTACTATACCGCGGTGTCCCGACCCGCGGGAAGTCGCCTACCTGGACGACACGGAGTTCGTGCGCTTCGACAGCGACGCGGAGAATCCGAGGATGGAGCCGCGCGTGGCGTGGGCTGAGCAGGAGGGACCAGAGTATTGGGAGAGGAACACACGGATTGCCAAGGACAATGAGAAGATTTTCCGAGGGAACCTGAAAACTGCACTGAGCTACTACAA
ManaMHCI*164	4		GTATTTCCACACTGCCATGTCCCGGCCCGGCCTCGGGAAGCCCCGGTTCATTGTCGTGGGCTACGTGGCCGACACAGAGTTCGGGTGCTTCGACAGCGACGCGGAGAATCCGAGAGCGGAGCCGCGCGTGCCGGGGACTGAGCAGGTGGGGCCGGAGTATTGGGAGGAGTAGACGCGGATCGCCAAGGTCTATGAGCAGATTTTCCGAGTGAACCTGAGGAACATTCTCCGCTACTACAA
ManaMHCI*165	3		ATATTTCGAGAGCGCCATGTCCCGACCCGGCCTCGGGGAGCCCCGGTTCATCTCTGTCGGCTACGTGGACGACACGGAGTTCGTGCGCTTCGACAGCGACGCGGAGAATCCGAGGATGGAGCCTCGCGCGGCGTGGGTGGAGCAGGAGGGGCCGGAGTATTGGGAGGAGAACACACGGAGGGCCAAGGACGGAGAGCAGAGTTTCCAAGTGAGCCTGAGGAACCTGCTCGGCTACTACAA
ManaMHCI*166	4		GAATTTCCTCACCGCCGTGTCCCGGCCCGGTCTCGGGGAGCCCCGGTTCATTATCGCCACGTACGTGGACGAAACGGAGTTGGAGCGCTTCGACAGCGACGCGGAGAATCCGAGAGCAGAGCCGCGCGCGGCTTGGATGGAGCATGAGGGGCCGGAGTATTGGGAGGAGCAGACACGGATCGCCAAGGACAACGAGCAGAATTACCGAGTGAACCTGAGGACCCTGCTCGGCTACTACAA
ManaMHCI*167	2		GTATTTCACCACCGCCATGTCCCGGCCCGGCCTCGGGGAGCCCCGGTTTCTTATGGTCGGCTACGTGGACGACACGGAGTTCGAGTGCTTCGACAGCGACGCGGAGACTCCGAGAATGGAGCCGCGGGCGCCCTGGTTGGCCCAGGAAGGGCGGGAGTATTGGGAGGAGCAGACACGGATCGCCAAGGACGCGGAGCGGATTTTCCGAGGGAACCTGAGGACCCTGCTCCGCTACCACAA
ManaMHCI*168	3	MaerMHCI*004	GTATTTCGAGATCGCCGTGTCCCGGCCCGGCCTCGGGGAGCCCCGGTTCATCTCTGTCGGCTACGTGGACGACACGGAGTTCGTGCGCTTCGACAGCGACGCGGAGAATCCGAGATACGAGCCGCCCGAGCCGTGGGCTGAGCGGGTGGGGTCGGAGTATTGGGAGCGGCAGATGCAGGTCGCCAAGGGCCATGAGCAGAATTTCCGAGTGAGCCTGAGGACCCTGCTCGGCTACTACAA
ManaMHCI*169	2		GTATTTCGACACCGCCGTGTCTCGGCCGGGCCTCGGGGAACCTCGGTACATCTCTGTTGGCTACGTGGACGACACGAGTTCATACGCTATGACAACGACGCAGAGACTCCGAGATATGAGCCGCGGGCGCAGTGGATGGAGCGGGAGGGGCCGGAGTATTGGGAGCGGCAGACGTGGATCGTCAGAGTTTCCAAAGGAGCCTGAGGACCCTGCTCCGCTACTACAA
ManaMHCI*170	3	MaerMHCI*002	GTATTTCACCATCTCCGCGTCCCGGCCCGGCCTCGGGGAGCCCTGGTTCATCGCTGTCGGCTACGTGGACGACACGGAGTTCGTGCGCTTCGACAGCGAGGCGGAGAATCCGAGAGAAGAGCCACGGGCGCCGTGGATGGAGCAGGAGGGGCCGGAGTATTGGGAGGAGGAGACACGGAGAGCCAAGAACAATGAGCAGAGTTTCCGAAGGTACCTGAGGAACGCGCTGCGCTACTACAA
ManaMHCI*171	2		GTATTTCGTCACCGCCGTGTCCCGGCCCGGCCTCGGGGAGCCACGGTTCATGGAAGTCGGCTACGTGGACGACACGGAGATCGAGCGCTACGACAGCGACGCGGAGACTTTGAGAGCTGAGCCGCGGGCGCAGTGGATGGAATGGGAGGAGACGGAGTATTGGGAGGTGAGCACACGGATCGCCAAGATCACTGAGCAGAGTTTCCAAAGGAGCCTGAGGACCCTGCTCCGCTACTACAA
ManaMHCI*172	2		GTATTTCCACACCGCCGTGTCCCGGCCCGGCCTCGGGGAGCCCTGGTTCATTACCGTGGGCTACGTGGACGACACGGAGTTCGTGCGCTACGACAGCGACGCGGAGACTCCGAGATATGAGCCGCGGGCGCGGTGGATGGAGCGGGTGGAGCCGGAGTATTGGGAAAGGAACACACGGATCGCCAAGGACAACGAGCAGTTCTACCGAAGGAGCCTGAGGACCGCGCTCCGCTACTACAA
ManaMHCI*173	2		GTATTTCACCACCGCCATGTCCCGGCCCGGCCTCGGGGAGCCCCGGTTTCTTATGGTCGGCTACGTGGACGACACGGAGTTCGAGTGCTTCGACAGCGACGCGGAGACTCCGAGAATGGAGCCGCGGGCGCCCTGGTTGGCGCAGAAAGGGCCGAAGTATTGGGAGGAGCAGACACGGATCGCCAAGGACGCGGAGCAGATTTTCCGAGGGAACCTGAGGACCCTGCTCCGCTACCACAA
ManaMHCI*174	2		GTATTTCGTCACCGCCGTGTCCGGGCCCGGCCTCGGGGAGCCCCGGTTTCTTATGGTCGGATACGTGGACGACACGGAGTTCGTGCGCTACGACAGCGACGCGGAGACTCCGAGACTGGAGCCGCGGGCGCCGTGGATGGAGCGGGTGGGGCCGGAGTATTGGGAGCGGGAGACACTGAGAGCCAAGGAACAGGAGCAGATTTCCCGAGGGAACCTGAGGACCCTGCTCAGCTACTACAA
ManaMHCI*175	3		GTATTTCGAGACCGCGCTGTCCCCGACCGGCCTCGGGGAGCCCCGGTTCATCTCTGTCGGCTACGTGGACGACACGGAGTTCGTGCGCTTCGACAGCGACGCGGAGAATCCGAGGATGGAACCTCGCGCGGCGTGGGTGGAGCTGGAGGGGCCGGAGTATTTGGAGGAGCAGACACGGAACGCCAAGAGCACCGAGCAGGATGTCCGAGTGAGCCTGATGAACCTGCTCAGCTACTACAA
ManaMHCI*176	2		GTATTTCGTCACCGCCGTGTCCCGGCCCGGCCTCGGGGAGCCCCGGTACCTAGAAGTCGGCTACGTGGACGACACGGAGTTCGTGCGCTACGACAGCGACGCGGAGACTCCGAGATATGAGCCGCGGGTGCGGTGGGTGGAGCAGGAGGGGCCGGAGTATTGGGAAAGGAACACACTGAACGCCAAGGAACAGGAGCAGATTTCCCGAGGGAACCTGAGGACCCTGCTCCGCTACTACAA
ManaMHCI*177	3		GTATTTCTTCACCGCCATATCCCGGCCCGGCCTCGGGAAGCCCCGGTTCATTGTCGTGGGCTACGTGGACGACACAGAGTTCGGCGCTTCGACAACGTCGCAGAGAATCCGAGAGCGGAGCCATGCGTGCCAGGGGCTGAGCTAGTGGGGCCAGAGTATTTGGAGGAGCAGACGCGGATCGCCAAGGTCTATGAGCAGATTTTCCGAGGGAACCTGAGGAACATTCTCCGCTACTACAA
ManaMHCI*178	3		GTATTTCGAGACCGCCTTGTCCCGGCCCGGCCTCGGGGAGCCCCGGTTCATTATCGTCGGCTACGTGGACGACACGGAGTTCGTGCGCTTCGACGGCGACGCGGAGAATCCGAGATACGAGCCGCGCGCGGCGTGGATGGAGCAGGAGGGGCCGGAGTATTGGGAGGAGCAGACACAGGTCGCCAAGGGCAGTGAGCAAAGTTACCGAGGGGACCTGAGGACCCTGCTCTGCTACTACAA
ManaMHCI*179	2		GTATTTCACCACCGCCGTGTCCCGGCCCGGCCTCGGGGAGCCACGGTACCTAGAAGTCGGCTACGTGGACGACACGGAGTTCGTGCGCTACGACAGCGACGCGGAGACTCCGAGAATGGAGCCGCGGGCGCTGTGGATGGAGCGGGAGGGGCCGGAGTATTGGGAGAGGAACACACTGAGAGCCAAGAGCAATGAGCAGATTTTCCGAGTGAACCTGAGGACCGCGCTCCGCTACTACAA
ManaMHCI*180	2		GTATTTCTCCACCGCCGTGTCCCGGCCCGGCCTCGGGGAGCCCTGGTTCTTCTCTGTTGGCTACGTGGACGACACGGAGTTCGTGCGCTACGACAGCGACGCGGAGACTCGGAGAATGGAGCCGCGAGCGCAGTGGATGGAGCGGGAGGGGCCAGAGTATTGGGAGGAAAACACGCGGAGAGCCAAGAACTCGGAGCAGATTTTCCGGGTGGGCCTGAGAACCCTGCTCCGCTACTACAA
ManaMHCI*181	1		GTATTTCTCCACCGCCGTGTCCCGGCCCGGCCTCGGGGAGCCCTGGTTCTTCTCTGTTGGCTACGTGGACGACACGGAGTTCGTGCGCTACGACAGCGACGCGGAAACTCGGAGAATGGAGCCGCGAGCGCAGTGGATGGAGCGGGAGGGGCCAGAGTATTGGGAGGAAAACACGCGGAGAGCCAAGAACTCGGAGCAGATTTTCCGGGTGGGCCTGAGAACCCTGCTCCGCTACTACAA
ManaMHCI*182	1		GTATTTCACCACCGCCGTGTCCCGGCCCGGCCTCGGGGAGCCCCGGTTCATTATCGTCGGCTACGGAGTCGTGCGCTACGACAGCGACGCGGAGAAGCCGAGAATGGAGCCGCGGGCGCAGTGGATGGAGCGGGAGGGGCCGGAGTATTGGGAGGTGAGCACACGGATCGCCAAGGGCAACGAGCAGATTTTCCGAGGGAACCTGAGGACCCTGCTCCGCTACTACAA
ManaMHCI*183	1		GTATTTCACCACCGCCGTGTCCCGGCCCGGCCTCGGGGAGCCCCGGTTCATTATCGTCGGCTACGGAGTCGTGCGCTACGACAGCGACGCGGAGAAGCCGAGAATGGAGCCGCGGGCGCAGTGGATGGAGCGGGAGGGGCCGGAGTATTGGGAGGTGAGCACACGGATCGGCAAGGGCAACGAGCAGATTTTCCGAGTGAACCTGAGGACCCTGCTCCGCTACTACAA
ManaMHCI*184	1		GTATTTCGTCACCGCCGTGTCCCGGCCCGGCCTCGGGGAGCCACGGTTCATGGAAGTCGGCTACGTGGACGACACGGAGATCGAGCGCTACGACAGCGACGCGGAGACTTTGAGAGCTGAGCCGCGGGCGCCGTGGATGGAATGGGAGGAGACGGAGTATTGGGAGGTGAGCACACGGATCGCCAAGATCACTGAGCAGAGTTTCCAAAGGAGCCTGAGGAACCTGCTCCGCTACTACAA
ManaMHCI*185	1		GTATTTCACCACCGCCGTGTCCCGGCCCGGCCTCGGGGAGCCCTGGTTCATTATCGTCGGCTACGTGGACGACACGGAGTTCGTGCGGTACGACAGCGACGCGGAGAATCCGAGATATGAGCCGCGGGTGCGGTGGGTGGAGCAGGAGGGGCCGGAGTATTGGGAGAGGAACACACTGAGAGCCAAGAGCAACGAGCAGATTTCCCGAGGGAACCTGAGGACCCTGCTCCGCTACTACAA
ManaMHCI*186	1		GTATTTCTACACCGCCGTGTCCCGGCCCGGCCTCGGGGAGCCCCGGTACCTAGAAGTCGGCTACGTGGACGACACGGAGTTCGTGCGCTACGACAGCGACGCGGAGACTCCGAGAATGGAGCCGCGGGCGCCGTGGATGGAGCGGGTGGAGCCGGAGTATTGGGACGAGAGCACACGCAGAGCCAAGGGCCATGAGCAGATTTTCCGAGTGAACCTGAGGACCGCGCTCAGCTACTACAA
ManaMHCI*187	1		GTATTTCACCACCGCCGTGTCCCGGCCCGGCCTCGGGGAGCCCCGGTTCATTATCGTTGGCTACGGAGTCGTGCGCTACGACAGCGACGCGGAGAAGCCGAGAATGGAGCCGCGGGCGCAGTGGACGGAGCAGGAGGGGCCGGAGTATTGGAACGAGAACACGCGGATCGCCAAGATCACTGAGCAGATTTCCCGAGTGAACCTGAGGACCCTGCTCCGCTACTACAA
ManaMHCI*189	1	MaerMHCI*041	GTATTTCTTCACCGCCATGTCCCGGCCCGGCCTCGGGGAGCCCCGGTTCATTATCATCGGCTACGTGGACGACACGGAGTTCGGGTGCTTCGACAACGATGCGGAGAATCCGAGAGCGGAGCCGCGAGTGCCGGGGGCTGAGCTAGTGGGGCCAGAGTATTTGGAGGAGCAGACGCGAATCGCCAAGTTCTATGAGCAGTGGTTCCGAGTGAACCTGAGAAACATTCTCGGCTACTACAA
ManaMHCI*190	1	MaerMHCI*044	GAATTTCTTCACCGCCTTGTCCCGGCCCGGCCTCGGGGAGCCCCGGTTCATTATCGTCGGCTACGTGGACGGCGCGGAGTTCATGCGCTTCGACAGCGACGCGGAGAATCCGAGAGCGGAGCCGCGCGCGGCGTGGATGGAGCAGGAGGGGCCGGAGTATTGGGAGAGGAACACACGGATCGCCAAGGGCCACCAGCAGAGCTTCCGAGGGAACCTGAGGAACCTGCTTGGCTACTACAA
ManaMHCI*191	1		GTATTTCGTCACCGCCGTGTCCGGGCCCGGCCTCGGGGAGCCACGGTTTCTTATGGTCGGATACGTGGACGACACGGAGTTCGTGCGCTACGACAGCGACGAGGAGACTCCGAGACTGGAGCCGCGGGCGCCGTGGATGGAGCGTGTGGGGCCGGAGTATTGGGAGCGGGAGACACTGAGAGCCAAGGAACAGGAGCAGATTTCCCGAGGGAACCTGAGGACCCTGCTCAGCTACTACAA
ManaMHCI*192	1	MaerMHCI*039	GAATTTCTTCACCGCCGTGTCCCGGCCCGGCCTCGGGGAGCCCCGGTTCTTTATGGTTGCGTACGTGGACGGTGCGGAGTTCATGCGCTTCGACAGCGACGCGGAGAATCCGAGAGCGGAGCCGCGCGCGGCGTGGATGGAGCAGGAGGGGCCGGAGTATTGGGAAAGGAACACACGGATCGCCAAGGGCCACCAGCAGAGCTTCCGAGGGAACCTGAGGAACCTGCTCGGCTACTACAA
ManaMHCI*194	1		GTATTTCACCACCGCCGTGTCCCGGCCCGGCCTCGGGGAGCCCCGGTTCATTATCGTCGGCTACGGAGTCGTGCGCTACGACAGGGACGCGGAGAAGCCGAGAATGGAGCCGCGGGCGCAGTGGATGGAGCGGGAGGGGCCGGAGTATTGGGAGGTGAGCACACGGATCGGCAAGGGCAACGAGCAGAGTTTCCGAGGGAACCTGAGGACCCTGCTCCGCTACTACAA
ManaMHCI*195	1		GTATTTCACCACCGCCGTGTCCCGGCCCGGCCTCGGGGAGCCACGGTACCTAGAAGTCGGCTACGTGGACGACACGGAGTTCGTGCGCTACGACAGCGACGCGGAGAATCCGAGAATGGAGCCGCGGGTGCGGTGGGTGGAGCAGGAGGGGCCGGAGTATTGGGAGCGGGAGACACTGAACGCCAAGAGCAACGAGCAGAGTTTCCGAGGGAACCTGAGGACCCTGCTCCGCTACTACAA

## Sheet: Figure S2A M. natalensis
S2 APPENDIX: MHC DIVERSITY IN MASTOMYS
Figure S2A: Frequency distribution of rare MHC I alleles of M. natalensis (see Figure 3) in Abagboro (upper panel) and Ebudin (lower panel).

## Sheet: Table S2B M. erythroleucus
S2 APPENDIX: MHC DIVERSITY IN MASTOMYS
Table S2B: All detected MHC I alleles in M. erythroleucus and the corresponding MHC I allele in M. natalensis.
Mastomys erythroleucus MHC allele	No. of individuals	M. natalensis MHC allele with matching sequence	Sequence
MaerMHCI*001	63	ManaMCHI*001	GTATTTCTACACCGCCGTGTCCCGGCCCAGCGTCGGGAAGCCCCGGTTCATTATCGTCGGGTACGTGGACGACACGGAGTTCGGGCGCTTCGACAGCGACGCGGAGAATCCGAGAGCAGAACCGCGCGTGGCGTGGGCTGAGCAAGTGCGGCCGGAGTATTTGGAGCAGCAAACACAGAGAGCCAAGGGCTATGAGCAGATTTTCAGAGTGGAACTGAAGACCCTGCTCGGCTACTACAA
MaerMHCI*002	54	ManaMCHI*170	GTATTTCACCATCTCCGCGTCCCGGCCCGGCCTCGGGGAGCCCTGGTTCATCGCTGTCGGCTACGTGGACGACACGGAGTTCGTGCGCTTCGACAGCGAGGCGGAGAATCCGAGAGAAGAGCCACGGGCGCCGTGGATGGAGCAGGAGGGGCCGGAGTATTGGGAGGAGGAGACACGGAGAGCCAAGAACAATGAGCAGAGTTTCCGAAGGTACCTGAGGAACGCGCTGCGCTACTACAA
MaerMHCI*003	41	ManaMCHI*113	GTACTTCCACACCGCCGTGTCCCGGCCCGGCCTCGGGGAGCCCCGGTTCATCGCTGTCGGCTACGTGGACAACACGGAGTTCGTGCGCTTCGACAGCGACGCGGAGACTCCGAAGATGGAGCCCCGAGCGCCGTGGTTGGAGCAGGAGGGGCCGGAGTATTGGGAGGAGGAGACACAGAAAGCCAAACGCCACGAGCAGTGGTTCCGAGTGAACCTGAGGACCCTGCTCCGCTACTACAA
MaerMHCI*004	39	ManaMCHI*168	GTATTTCGAGATCGCCGTGTCCCGGCCCGGCCTCGGGGAGCCCCGGTTCATCTCTGTCGGCTACGTGGACGACACGGAGTTCGTGCGCTTCGACAGCGACGCGGAGAATCCGAGATACGAGCCGCCCGAGCCGTGGGCTGAGCGGGTGGGGTCGGAGTATTGGGAGCGGCAGATGCAGGTCGCCAAGGGCCATGAGCAGAATTTCCGAGTGAGCCTGAGGACCCTGCTCGGCTACTACAA
MaerMHCI*005	38		GTATTTCTACACTGCCGAGTCCCGGCCCGGCCTCGGGGAGCCCCGGTTCATTATCGTCGGCTACGTGGACGGCACGGAGTTCGTGCGCTTCGACAGCAACGCGGAGAATCCGAGGATGGAGCCGCGCGCGCCGTGGATGGAGCAGGAGGGGCCGGAGTATTGGGAGCAGCAGACGTGGATCGCCAAGGACAGAGAGCAGAGTTTCCGAGGGAACCTAAGGACCCTGCTCGGCTACTACAA
MaerMHCI*006	36		GAATTTCTTCACCGCCTTGTCCCGGCCCGGCCTCGGGGAGCCCCGGTTCTTTATGGTTGCGTACGTGGACGGCGCGGAGTTCATGCGCTTCGACAGCGACGCGGAGAATCCGAGAGCGGAGCCGCGCGCGGCGTGGATGGAGCAGGAGGGGCCGGAGTATTGGGAGAGGAACACACGGATCGCCAAGGGCCACCAGCAGAGCTTCCGAGGGAACCTGAGGAACCTGCTTGGCTACTACAA
MaerMHCI*007	32	ManaMCHI*134	GTACTTCCACACCGCTGTGTCCCGGCCCGGCCTCGGGGAGCCCCGGTTCATAGTCGTTGGCTACGTGGACGACACGCAGTTCGTGCGCTTCGACAGCGACGCGGAGAATCCGAGGATGGAGCCCCGCGCGTCGTGGGTGGAGCAGGAGGGGCCGGAGTATTGGGAGGACGAGACACAGAAAGCCAGGGACATGGGGAGGAACTTCAGAGTGAACCTGAAGACCCTGCTCCGCTACTACAA
MaerMHCI*008	32		GTATTTCTACACTGCCATGTCCCGGCCCGGCCTCGGGGAGCCCCGGTTCATTATCGTCGGCTACTTGGACAACACTGAGTTCGTGCGCTTCGACAGCGACGCGGAGAATCCGAGAGCAGAACCGCGCGCTCCATGGATGGAGCAGAAGGGGCCGGAGTATTGGGAGGAGAACACACGGATCGCCAAGGCCAGTGAGCAGAATTACCGAGTGAGCCTGAGGAACCTGCTCCGCTACTACAA
MaerMHCI*009	28		GTATTTCTTCACCGCCATGTCCCGGCCCGGCCTCGGGGAGCCCCGGTTCATTATCGTCGGCTACGTGGACGACACGGAGTTCGGGTGCTTCGACAACGATGCGGAGAATCCGAGAGCGGAGCCGCGAGTGCCTGGGGCTGAGCTAGTGGGGCCAGAGTATTTGGAGGAGCAGACGCGAATCGCCAAGTTCTATGAGCAGTGGTTCCGAGTGAACCTGAGAAACATTCTCGGCTACTACAA
MaerMHCI*010	25		GTATTTCCACACCGCCGCGTCCCGGCCCGGCCTCGGGGAGCCCCGGTTCATCTCTGTCGGCTACGTGGACGACACGGAGTTTGTGCGCTTCGACAGCGACGCCGAGAATCCGAGATACGAGCCGCGCGCGCCGTGGATGGAGCAGGTGGGGCCGGAGTATTGGGAGAGGAACACACGGATCGCCAAGAGCAATGAGCAGATTTCCCGAGTGAGCCTGAGGAACCTGCTCGGCTACTACAA
MaerMHCI*011	25		GTATTTCCACGCCTCCGTGACCCGGCCTGGCCTCGGGGAGCCCCGGTTCATCGCTGTCGGCTACGTGGACGACACGGAGTTCGTGCGCTTCGACAGCGACGCGGAGAATCCGAGGATGGAGCCGCGCGCGCCATGGTTGGAGCAGGAGGGGCCGGAGTATTGGGAGGAGGAGACACGGAAAGCCAAGAGCCATGAGCAGTGGTTCCGAGTGAACCTGAGGACCCTGCTCCGCTACTACAA
MaerMHCI*012	23		GTATTTCACCACCGCCGTGTCCCGGCCCGGCCTCGGGGAGCCCCGGTTCATTGAAGTCGGCTACGTGGACGACACGGAGTTCGTGCGCTACGACAGCGACGCGGAGAATCCGAGAGAAGAGCCGCGCGCGGCGTGGATGGAGCAGGAGGGGCCGGAGTATTGGGAGAGGAACACACGGAGAGTCAAGGGCCTCGAGCAGAGCTTCCGAGTGAACCTGAGGACCCTGCTCCGCTACTACAA
MaerMHCI*013	23		GTATTTCCACACCGCCGTGTCCCGGCCCGGCCTCGGGGAGCCCCGGTTCATTATCGTCGGCTACGTGGACGGCACGGAGTTCGTGCGCTTCGACAGCGACGCGGAGAATCCGAGATACGAGCCGCGCGCGGCGTGGATGCAGCAGGAGGGGCCGGAGTATTGGGAGAGGAACACACGGATCGCCAAGGGCCATGAGCAGATTTTCCGAGTGAACCTGAGGAACCTGCTCCGCTACTACAA
MaerMHCI*014	22		GTATTTCACCACCGCCGTGTCCCGGCCCGGCCTCGGGGAGCCCCGGTTCATTGAAGTCGGCTACGTGGACGACACAGAGTTCGTGCGCTTCGACAGCGACGCGGAGAATCCGAGAGAAGAGCCGCGCGCGGCGTGGATGGAGCAGGTGGGGCCGGAGTATTGGGAGAGGAACACACGGAGAGCCAAGGGCAATGAGCAGTGGTTCCGACTGAGCCTGAGGAACCTGCTCAGCTACTACAA
MaerMHCI*015	23		GTATTTCCACACCGCCGTGTCCCGGCCCGGCCTCGGGGAGCCCCGGTTCATAGTTGTCGGCTACGTGGACGACACGCAGTTCATGCGCTTCGACAGCGACGCGGAGAATCCGAGGATGGAGCCGCGCTTGCAGTGGTTGGAGCAGGAGAGGCAGAATTGTGAGGAGGAGACACAGAAAGCCAAGGGTCACAAGCAGTGGTTCCGAGTGAACCTGAGGACCCTGCTCCGCTACTACAA
MaerMHCI*016	25		GTATTTCGACACCGCCGTGTCCCGGCCCGGCCTCGTGGAGCCCCGGTTCATCTCTGTCGGCTACGTGGACGACACGGAGTTCGTGCGCTTCGACAGCGACGCGGAGAATCCGAGAGCGGAGCCGCGCGCGCTGTGGATAGAGCAGGTGGGGCCGGAGTATTGGGAGCGGGAGACACGAATCGCCAAAGGCACTGAGCAAATTTTCCAAGTGAGCCTGAGGACCGCTCTGCGCTACTACAA
MaerMHCI*017	24	ManaMCHI*075	GTATTCCCACACCGCCTTGTCCCGGCCCGGCCTCGGGGAGCCCCGGTTCATCTCTGTCGGCTACGTGGACGACACGGAGTTCGTGCGCTTCGACAGCGACGCGGAGAATCCGAGATACGAGCCGCGCGCGGCGTGGATGGAGCAGGTGGGGCCGGAGTATTGGGAGGAGCAGACAAGGATCGCCAAGGACAGAGAGCAGATTTACCGAGTGGAACTGAAGATCCTGCTAGGCTACTACAA
MaerMHCI*018	23		GTATTTCACCATCTCCGCCTCCCGGCCCGGCCTCGGGGAGCCCCGGTTCATCGCTGTCGGCTACGTGGACGACACGGAGTTCGTGCGCTTCGACAGCGACGCGGAGAATCCGAGAGAAGAGCCACGGGCGCCGTGGATGGAGCAGGAGGGGCCGGAGTATTGGGAGGAGGAGACACGGAGAGCCAAGAACAATGAGCAGAGTTTCCGAAGGTACCTGAGGAACGCGCTGCGCTACTACAA
MaerMHCI*019	23		GTACTTCCACACCGCTGTGTCCCGGCCCGGCCTCGGGGAGCCCCGGTTCATCACTGTCGGCTACGTGGACGACACGGAGTTCGTGCGCTTCGACAGCGACGCGGAGAATCCGAAGATGGAGCCCCGCGCCCCGTGGTTGGAGCAGGAGGGGCCGGAGTATTGGGAGGAGGAGACACGGAAAGCCAAGAGCCACGAGCAGTGGTTCCGATTGAACCTGAGGACCCTGCTCCGCTACTACAA
MaerMHCI*020	22	ManaMCHI*006	GTATTTCTACACCGCCGTGTCCCGGCCCGGCCTCGGGGAGCCCCGGTTCATTATCGTCGGCTACGTGGACGACATGCAGTTCGTGCGCTTCGACAGCGACGCGGAGAATCCGAGAATGGAGCAGCGGGCGCAGTGGATGGAGCAGGAGGGGCCCGAATATTGGGAGCGGGAGACAGGGAACGCCAAGGTCAATGAGCAGAATTACCGAGTGAACCTGAAGACCCTGCTCGGCTACTACAA
MaerMHCI*021	23		GAATTTCTTCACCGCCGTGTCCCGGCCCGGCCTCGGGGAGCCCCGGTTCTTTATGGTTGCGTACGTGGACGGCGCGGAGTTCATGCGCTTCGACAGCGACGCGGAGAATCCGAGAGCGGAGCCGCGCGCGGCGTGGATGGAGCAGGAGGGGCCGGAGTATTGGGAGAGGAACACACGGATCGCCAAGGGCCACCAGCAGAGCTTCCGAGGGAACCTGAGGAACCTGCTCCGCTACTACAA
MaerMHCI*022	19		GTATTTCTACACCGCCGTGTCACGGCCCGGCCTCGGGGAGCCCTGGTTCATTATCGTCGGCTACGTGGACGACACGGAGTTCGTGCGCTTCGACAGCGACGCGGAGAATCCGAGAAACGAGCCGCGCGCGGCATGGATGAAGCAGGTGGAGCCGGAGTATTGGGAGGAGAACACACGGAGATCCAAGGGCGATGAGCAGAGTTTCCGAGTGGGCCTGAGGACCCTGCTCGGCTACTACAA
MaerMHCI*023	20	ManaMCHI*152	GTATTTCTACACCGCCGTGTCCCAGCCCAGCGTCGGGAAGCCCCGGTTCATTATCGTCGGGTACGTGGACGACACGGAGTTCGGGCGCTTCGACAGCGACGCGGAGAATCCGAGAGCAGAACCGCGCGTGGCGTGGGCTGAGCAAGTGCGGCCGGAGTATTTGGAGCAGCAAACACAGAGAGCCAAGGGCTATGAGCAGATTTTCAGAGTGGAACTGAAGACCCTGCTCGGCTACTACAA
MaerMHCI*024	21		GTATTTCGAGACCGCCGTGTCCCGGCCCGGCCTCGGGGAGCCCCGGTTCATTATCGTCGGCTACGTGGACGACACGGAGTTCGTGCGCTTCGACGGCGACGCGGAGAATCCGAGATACGAGCCGCGCGCGGCGTGGATGGAGCAGGAGGGGCCGGAGTATTGGGAGGAGCAGACACAGGTCGCCAAGGGCAGTGAGCAGAGTTACCGAGTGGACCTGAGGACCCTGCTCTGCTACTACAA
MaerMHCI*025	19	ManaMCHI*031	GTATTTCGAGACCGCGCTGTCCCCGACCGGCCTCGGGGAGCCCCGGTTCATCTCTGTCGGCTACGTGGACGACACGGAGTTCGTGCGCTTCGACAGCGACGCGGAGAATCCGAGGATGGAACCTCGCGCGGCGTGGGTGGAGCTGGAGGGGCCGGAGTATTTGGAGGAGCAGACACGGAACGCCAAGAGCACCGAGCAGGATGTCCGAGTGAGCCTGAGGAACCTGCTCAGCTACTACAA
MaerMHCI*026	21		GTATTTCTTCACCGCCGTGTCCCGGCCCGGCCTCGGGGAGCCCCGGTTCATTATCGTCGGCTACGTGGACGACACGGAGTTCGGGTGCTTCGACAGCGACGCGGAGAATCCGAGAGCGGAGCCGCGTGGGGCGTGGGCTGAGCAGGTGAGGCCGGAGTATTTGGAGGAGCAGACCTGGATCGCCAAGGGCTATGAGCAGAGTTTCCGAGTGAACCTGAGGACCGCTCTGCGCTACTACAA
MaerMHCI*027	17	ManaMCHI*012	GTATTTCGACACTGCCGTGTCCCGGCCTGGCCTCGGGGAGCCCCGGTTCATCTCTGTCGGCTATGTGGACGACATGGAGTTCGTGCGCTTCGACAGCGACGCGGAGAATCCGAGGATGGAGCCGCGCGCGGCGTGGATGGAGCAGGTGGGGCCGGAGTATTGGGAGCGGGAGACACAGAGAGGCAAAAACAACCAACATATTTCCCGAGTGAGCCTGAGGACCCTGCTCGCCTACTACAA
MaerMHCI*028	17	ManaMCHI*104	GTATTTCACCACCTCCATGCCCGGCCCGGCCTCGGGGAGCCCCGGTACATGGAAGTCGGCTACGTGGACGACACGGAGTTCGTGCGCTTCGACAGCGACGCGGAGAATCCGAGGGTGGAGCCGCGAGCGCTGTGGATGGAGCAGGAGGGGCCGGAGTATTGGGAGGAGAACACACGGAACGCCAAGAACAATGAGCAGATTTACCGAGTGAACCTGAAAACGGTGCTGCGCTACTACAA
MaerMHCI*029	17	ManaMCHI*060	GTATTTCTATACTGCGGTGTCCCGACCCGGCCTCGGGAAGCCCCGGTATGTGGAAGTCGCCTACCTGGACGACACGGAGTTCGTGCGCTTCGACAGCGACGCGGAGAATCCGAGATACGAGCCGCGCGTGGCGTGGGCTGAGCAGGAGGGACCGGAGTATTGGGAGAGGATCACACGGATTGCCAAGGACAATGAGAAGATTTTCCGAGGGAACCTGAAAACTGCGCTGAGCTACTACAA
MaerMHCI*030	18		GTATTTCGAGACCGCCATGTCCCGGCCCGGCCTCGGGGAGCCCCGGTTCATTATCGTCGGCTACGTGGACGACACGGAGTTCGTGCGCTTCGACGGCGACGCGGAGAATCCGAGATACGAGCCGCGCGCGGCGTGGATGGAGCAGGAGGGGCCGGAGTATTGGGAGGAGCAGACACAGGTCGCCAAGGGCAGTGAGCAGAGTTACCGAGTGGACCTGAGGACCCTGCTCTGCTACTACAA
MaerMHCI*031	14		GTATTTCGACACCGCCGTGTCCCTGCCCGGCCTCGGGAAGCCCCGGTTCATCTCTGTCGGCTACGTGGACAGCACAGAGTTCGTGCGCTTCGACAGCGACGCGGAGAATCCGAGAGCGGAGCCGCGCGCGGCGTGGGTGGAGCAGGAGGGGCCGGAGTATTGGGAGCGGAACACATGGAGAGCCAAGGGCAATGAACAGACTTTCCGAGGAAACCTGAAGACCCTGCTCGGCTACTACAA
MaerMHCI*032	16		GTATTTCACCATCTCCGCGTCCCGGCCCGGCCTCGGGGAGCCCCGGTTCATCGCTGTCGGCTACGTGGACGACACGGAGTTCGTGCGCTTCGACAGCGACGCGGAGAATCCGAGAGAAGAGCCACGGGCGCCGTGGATGGAGCAGGAGGGGCCGGAGTATTGGGAGGAGGAGACACGGAGAGCCAAGAACAATGAGCAGAGTTTCCGAAGGTACCTGAGGAACGCGCTGCGCTACTACAA
MaerMHCI*033	16		GTATTTCTACACCGCCGTGTCCCGGCCCAGCGTCGGTAAGCCCCGGTTCATTATCGTCGGGTACGTGGACGACACGGAGTTCGGGCGCTTCGACAGCGACGCGGAGAATCCGAGAGCAGAACCGCGCGTGGCGTGGGCTGAGCAAGTGCGGCCGGAGTATTTGGAGCAGCAAACACAGAGAGCCAAGGGCTATGAGCAGATTTTCAGAGTGGAACTGAAGACCCTGCTCGGCTACTACAA
MaerMHCI*034	16	ManaMCHI*090	GTATTTCTCCACTGCCGTGTCCCGGCCCGGCCTCGGGGAGCCCCGGTACATGGAAGTCGGCTACGTGGACGACACGGAGTTCGTGCGCTTCGACAGCGACGCGGAGAATCCGAGAGAAGAACCGCGCGCGGCGTGGATGGAGCAGGAGGGGCCGGAGTATTGGGAGGAGGAGACACGGAGAGCCAAGGGCAATGAGCAGATTTTCCGAGTGAACCTGAGGACTGCGCTGCGCTACTACAA
MaerMHCI*035	15		GTATTTCGACACCGCCATGTCCCGGCCCGGCCTCGGGGAGCCCCGGTTCATCTCTGTCGGCTACGTGGACGACACGGAGTTCGTGCGCTTCGACGGCGACGCGGAGAATCCGAGGTACGAGCTGCGCGCGGCGTGGATGGAGCAGGTGGAGCCAGAATATTAGGAGGAGATCACTCTGGGAGCCAAGGACAGAGAGCAGAGTTTCCGAGTGGGCCTGAGGACCCTGCTCGGCTACTACAA
MaerMHCI*036	14		GTATTTCGACACCGCCATGTCCCGGCCCGGCTTCGGGGAGCCCCGGTTCATCTCTGTCGGCTACGTGGACGACACGGAGTTCGTGCGCTTCGACAGCGACGCGGAGAATCCGAGAGCGGAACCGCGCGCGGCGTGGATGGAGCAGGAGGAGCCGGAGTATTGGGAGGAGGAGACACGGAGAGCCAAGAAGAGAGAGCAGAATTTCCGAGTGAACCTGAGGACCCTGCTCGGCTACTACAA
MaerMHCI*037	14		GAATTTCTTCACCGCGGTGTCCCGGCCCGGCCTCGGGGAGCCCCGGTTCTTTATGGTTGCGTACGTGGACGGCGCGGAGTTCATGCGCTTCGACAGCGACGCGGAGAATCCGAGAGCGGAGCCGCGCGCGGCGTGGATGGAGCAGGAGGGGCCGGAGTATTGGGAGAGGAACACACGGATCGCCAAGGGCCACCAGCAGAGCTTCCGAGGGAACCTGAGGAACCTGCTCGGCTACTACAA
MaerMHCI*038	14	ManaMCHI*011	GTATTTCGAGACCGCCGTGTCCCGGCCCGGCCTCGTGAAGCCCCGATTCATTATCGTCGGCTACGTGGACGACACGGAGTTCGTGCGCTTTGACAGCGACGCGGAGAATCCGAGGATGGAGCCGCGCGCTGCGTGGGTGGACCAGGAGGGGCCGGAGTATTGGGAGGAGGAGACACGGGGAGCCAAGGACAGTGAGCAGAGTTACCGAGTGGACCTGAGGACCGCTCTGCGCTACTACAA
MaerMHCI*039	13	ManaMCHI*192	GAATTTCTTCACCGCCGTGTCCCGGCCCGGCCTCGGGGAGCCCCGGTTCTTTATGGTTGCGTACGTGGACGGTGCGGAGTTCATGCGCTTCGACAGCGACGCGGAGAATCCGAGAGCGGAGCCGCGCGCGGCGTGGATGGAGCAGGAGGGGCCGGAGTATTGGGAAAGGAACACACGGATCGCCAAGGGCCACCAGCAGAGCTTCCGAGGGAACCTGAGGAACCTGCTCGGCTACTACAA
MaerMHCI*040	14		GTATTTCGACACCGCCATGTCCCGGCCCGGCCTCGGGGAGCCCCGGTTCATCTCTGTCGGCTACGTGGACGACACGGAGTTCGTGCGCTTCGACGGCGACGCGGAGAATCCGAGGTACGAGCCGCGCGCGGCGTGGATGGAGCAGGTGGGGCCGGAGTATTGGGAGGAGAACACTCTGGGAGCCAAGGACAGAGAGCAGAGTTTCCGAGTGGGCCTGAGGACCCTGCTCGGCTACTACAA
MaerMHCI*041	13	ManaMCHI*189	GTATTTCTTCACCGCCATGTCCCGGCCCGGCCTCGGGGAGCCCCGGTTCATTATCATCGGCTACGTGGACGACACGGAGTTCGGGTGCTTCGACAACGATGCGGAGAATCCGAGAGCGGAGCCGCGAGTGCCGGGGGCTGAGCTAGTGGGGCCAGAGTATTTGGAGGAGCAGACGCGAATCGCCAAGTTCTATGAGCAGTGGTTCCGAGTGAACCTGAGAAACATTCTCGGCTACTACAA
MaerMHCI*042	12		GTATTTCACCACCGCCGTGTCCCGGCCCGGCCTCGGGGAGCCCCGGTTCATCTCTGTCGGCTACGTGGACGACACAGAGTTCGTGCGCTTCGACAGCGACGCCGAGAATCCGAGATACGAGCCGCGCGCGGCGTGGATGGAGCAGGAGGGGCCGGAGTATTGGGAGCGGGAGACACGGATCGCCAAGGGCAGTGAGCAGAGTTTCCGAGTGAGCCTGAGGACCCTGCTCGGCTACTACAA
MaerMHCI*043	12	ManaMCHI*102	GTATTTCGAGACCGCCGTGTCCCGGCCCGGCCTCGGGGAGCCCCGGTTTATCTCTGTCGGCTACGTGGACGACACGGAGTTTGTGCGCTTCGACAGCGACGCGGAGAATCCGAGATACGAGCCGCGCGCGGCGTGGATGGAGCAGGAGGGGCCGGAGTATTGGGAGGAGCAGACACGGAGAACCAAGGGCCAGGAGCAGTGGTACCGAGTGAACCTGAGGACCGCTCTGCGCTACTACAA
MaerMHCI*044	12	ManaMCHI*190	GAATTTCTTCACCGCCTTGTCCCGGCCCGGCCTCGGGGAGCCCCGGTTCATTATCGTCGGCTACGTGGACGGCGCGGAGTTCATGCGCTTCGACAGCGACGCGGAGAATCCGAGAGCGGAGCCGCGCGCGGCGTGGATGGAGCAGGAGGGGCCGGAGTATTGGGAGAGGAACACACGGATCGCCAAGGGCCACCAGCAGAGCTTCCGAGGGAACCTGAGGAACCTGCTTGGCTACTACAA
MaerMHCI*045	9		GTATTTCCACACCGCCGTGTCCCGGCCCGGCCTCGGGAAGCCCCGGTTCATCTCTGTCGGCTACGTGGACGGCATGGAGTTCGTGCGCTTCGACAGCGACGCGGAGAATCCGAGATACAAGCCGCGCGCGGAGTGGATGGAGCGGGAGGGGCCGGAGTATTGGGAGGAGCAGACACGGATCGCCAAGGGCAATGAGCAGATTTACCGAGTGGGCCTGAGGACCCTGCTTGGCTACTACAA
MaerMHCI*046	9		GTATTTCTACACCGCCGTGTCCCGGCCCGGCCTCGGGGAGCCCCGGTTCATTATCGTCGCGTACGTAGACGACACGGAGTTCGGGCGCTTCGACAGCGACGCGGAGAATCCGAGAGCGGAGCCGCGCGCGAAGTGGGTGGAGCAGGAGGAGCGGGAGTATTTGGAGGAGCAGACACGGAGAGCCAAGGGCTATGAGCAGAGTTTCCGAGCGGAACTGGGGAACCTGCTCGGCTACTACAA
MaerMHCI*047	12		GTATTTCGAGACCGCCGTGTCCCGGCCCGGCCTCGGGGAGCCCCGGTACATTATCGTCGGCTACGTGGACGACACGGAGTTCGCGCGCTTCGACAGCGACTCGGAGAATCCGATAGACGAGCCGCGCGCGGCGTGGATGGAGCAGGAGGGGCCGGAGTATTGGGAGGAGAACACACGGATCTCCAAGAACAAAGAGCAGTGGTTCCGAGTGAACCTGAGGACCCTGCTCGGCTACTACAA
MaerMHCI*048	9		GAATTTCTTCACCGCCGTGTCCCGGCCCGGCCTCGGGGAGCCCCGGTTCTTTATGGTAGCGTACGTGGACGGCGCGGAGTTCATGCGCTTCGACAGCGACGCGGAGAATCCGAGAGCGGAGCCGCGCGCGGCGTGGATGGAGCAGGAGGGGCCGGAGTATTGGGAGCGGGAGACACGGAACGCCAAGGGCCACCAGCAGAGCTTCCGAGGGAACCTGAGGAATCTGCTTGGCTACTACAA
MaerMHCI*049	11		GTATTTCACCACCGCCATGTCCCGGCCCGGCCTCGGGGAGCCCCGGTACATGGAAGTCGGCTACGTGGACGACACGGAGTTCGTGCGCTTCGACAGCGACTCGGAGAATCCGAGGATGGAGCCGCGAGCGCTGTGGATGGAGCAGGAGGGGCCGGAGTATTGGGAGGAGCAGACACGGAACGCCAAGAACAATGAGCAGATTTACCGAGTGAACCTGAAAACGGTGCTGCGCTACTACAA
MaerMHCI*050	10		GTATTTCGAGACTGCCGTGTCCCGGCCTGGCCTCGGGGAGCCCCGGTACATGGAAGTCGGCTACATGGACGGCACGGAGTTCGTGCGCTTCGATAGCGACGAGGAGGATCCGAGATACGAGCCGCGCGCGGCGTGGATGGAGCAGGAGGGGCCGGAGTATTGGGAGGACATCACACGGAGAGCCAAGGGCAATGAGCAGTTTTACCGAGTGAGCCTGAGGAACCTGCTCGGCTACTACAA
MaerMHCI*051	10		GTATTTCTACACCTCCGTGTCCTGGCCCGGCCTCGGGGAACCCCGGTTCATTATCGTCGGCTACGTGGACGACATGCAGTTCGTGCGCTTCGACAGCGACGCGGAGAATCCGAGAATGGAGCAGCGGGCGCAGTGGATGGAGCAGGAGGGGCCCGAATATTGGGAGCGGGAGACACGGAACGCCAAGGTCAATGAGCAGAATTACCGAGTGAACCTGAAGACCCTGCTGGGCTACTACAA
MaerMHCI*052	11		GTATTTCACCACCGCCGCGTCCCGGCCCGGCCTCGGGGAGCCCCGGTACATGGAAGTCGGCTACGTGGACGACACGGAGTTCGTGCGCTTCGACAGCGACGCGGAGAATCCGAGGATGGAGCCGCGCGCCGCGTGGATGGAGCAGGTGGGGCCGGAGTATTGGGAGCGGGAGACACGGAACGCCAAGGGCAATGAGCAGAGTTACCGAAGGTACCTGAGGACAGCTCTGCGATACTACAA
MaerMHCI*053	9		GTATTTCGACACCGCCATGTCCCGGCCCGGCCTCGGGGAGCCCCGGTTCATCTCTGTCGGCTACGTGGACGACACGGAGTTCGTGCGCTTCGACGGCGACGCGGAGAATCCGAGGTACGAGCCGCGTGCGGCGTGGATGGAGCAGGTGGAGCCAGAGTATTGGGAGGAGAACACTCTGGGAGCCAAGGACAGAGAGCAGAGTTTCCGAGTGGGCCTGAGGACCCTGCTTGGCTACTACAA
MaerMHCI*054	10		GTATTTCACCATCTCCGCGTCCTGGCCCGGCCTCGGGGAGCCCCGGTTCATCTCTGTCGGCTACGTGGACGACGCGGAGTTCGTGCGCTTCGACAGCGACGCGGAGAATCCGAGAGAAGAGCCACGGGCGCCGTGGATGGAGCAGGAGGGGCCGGAGTATTGGGAGGAGGAGACACGGAGAGCCAAGAACAATGAGCAGAGTTTCCGAAGGTACCTGAGGAACGTGCTGCGCTACTACAA
MaerMHCI*055	9	ManaMCHI*147	GTATTTCTACACTGCCGAGTCCCGGCCCGGCCTCGCGGAGCCCCGGTTCATTATCGTCGGCTACGTGGACGGCACGGAGTTCGTGCGCTTCGACAGCAACGCGGAGAATCCGAGGATGGAGCCGCGCGCGCCGTGGATGGAGCAGGAGGGGCCGGAGTATTGGGAGCAGCAGACGTGGATCGCCAAGGACAGAGAGCAGAGTTTCCGAGGGAACCTAAGGACCCTGCTCGGCTACTACAA
MaerMHCI*056	9	ManaMCHI*163	GTATTACTATACCGCGGTGTCCCGACCCGCGGGAAGTCGCCTACCTGGACGACACGGAGTTCGTGCGCTTCGACAGCGACGCGGAGAATCCGAGGATGGAGCCGCGCGTGGCGTGGGCTGAGCAGGAGGGACCAGAGTATTGGGAGAGGAACACACGGATTGCCAAGGACAATGAGAAGATTTTCCGAGGGAACCTGAAAACTGCACTGAGCTACTACAA
MaerMHCI*057	6		GTATTTCGACACCGCCATGTCCCGGCCCGGCCTCGGGGAGCCCCGGTTCATCTCTGTCGGCTACGTGGACGACACGGAGTTCGTGCGCTTCGACGGCGACGCGGAGAATCCGAGGTACGAGCCGCGCGCGGCGTGGATGGAGCAGGTGGAGCCAGAGTATTGGGAGGAGAACACTCTGGGAGCCAAGGACAGAGAGCAGAGTTTCCGAGTGGGCCTGAGGACCCTGCTCGGCTACTACAA
MaerMHCI*058	8		GTATTTCGACACCGCCATGTCCCGGCCCGTCCTCGGGGAGCCCCGGTTCATCTCTGTCGGCTACGTGGACGACACGGAGTTCGTGCGCTTCGACGGCGACGCGGAGAATCCGAGGTACGAGCCGCGCGCGGCGTGGATGGAGCAGGTGGAGCCAGAGTATTGGGAGGAGAACACTCTGGGAGCCAAGGACAGAGAGCAGAGTTTCCGAGTGGGCCTGAGGACCCTGCTCGGCTACTACAA
MaerMHCI*059	9		GTATTTCGAGACCGCCGTGTCCCGGCCCGGCCTCGGGGAGCCCCGGTTCATCTCTGTAGGCTACGTGGACGACACGGAGTTCATGCGCTTCGACAGCGACGCGGAGAATCCGAGATACAAGCCGCCCGAGCCGTGGGCTGAGCGGGTGGGGTCGGAGTATTGGGAGCGGCAGATGCGGGTCGCCAAGGGCACTGAGCAGATTTTCCGAGTGGGCCTGAGGAACCTGCTCGGCTACTACAA
MaerMHCI*060	7	ManaMCHI*036	GTATTTCTTCACCGCCATGTCCCGGCCCGGCGTCGGGGAGCCCCGGTTCATTATCGTCGGCTACGTGGACGACACGGAGTTCGGGTGCTTCGACAACGATGCGGAGAATCCGAGAGCGGAACCGCGAGTGCCGGGGGCTGAGCTAGTGGGGCCAGAGTATTTGGAGGAGCAGACGCGAATCGCCAAGTTCTATGAGCAGTGGTTCCGAGTGAACCTGAGAAACATTCTCGGCTACTACAA
MaerMHCI*061	7		GTATTTCGAGACCGCCGTGTCCCGGCCCGGCCTCGGGGAGCCCCGGTTCATCTCTGTAGGCTACGTGGACGACACGGAGTTCATGCGCTTCGACAGCGACGCGGAGAATCCGAGATACGAGCCGCCCGAGCCGTGGGCTGAGCGGGTGGGGTCGGAGTATTGGGAGCGGCAGATGCGGGTCGCCAAGGGCACTGAGCAGATTTTCCGAGTGGGCCTGAGGAACCTGCTCGGCTACTACAA
MaerMHCI*062	7	ManaMCHI*021	GTATTTCGACACCGCCATGTCCCGGCCCGGCCTCGGGGAGCCCCGGTTCATCTCTGTCGGCTACGTGGACGGCATGGAGTTCGTGCGCTTCGACGGCGACGCGGAGAATCCGAGGTACGAGCCGCGCGCGGCGTGGATGGAGCAGGTGGAGCCGGAGTATTGGGAGGAGAACACTCTGGGAGCCAAGGACAGAGAGCAGAGTTTCCGAGTGGGCCTGAGGACCCTGCTCGGCTACTACAA
MaerMHCI*063	7		GTTTTTCGAGACCGCCATGTCCGGGCCCGACCTCGCGGAGTCCCGGTACATTGAAGTCGGCTACGTGGACGACACGGAGTTCGTGCGCTTCGACAGCAACGCGGAGAATCCGAGTTACAAGCCGCGCGCAGCGTGGGTGGAGAAGGAGGGGCCGGAGTATTGGGAGAGGATCACAGGGATCGCCAAGGGCCACGAGCAGTGGTACCGAGGGAGCCTGAGGAACCTGCTTGGCTACTACAA
MaerMHCI*064	6	ManaMCHI*004	GTACTTCCACACCGCTGTGTCCCGGCCCGGCCTCGGGGAGCCCCGGTTCATCGCTGTCGGCTACGTGGACGACACGGAGTTCGTGCGCTTCGACAGCGACGCGGAGAATCCGAGGATGGAGCCCCGCGCGCCGTGGTTGGAGCAGGAGGGGCCGGAGTATTGGAAGGAGGAGACACGGAAAGCCAAGAGCCACGAGCAGTGGTTCCGATTGAACCTGAGGACCCTGCTCCGCTACTACAA
MaerMHCI*065	6		GTATTTCACCACCGCCATGTCCCGGCCCGGCCTCGGGGAGCCCCGGTACATGGAAGTCGGCTACGTGGACGACACGGAGTTCGTGCGCTTCGACAGCGACGCGGAGAATCCGAGGATGGAGCCGCGAGCGCTGTGGATGGAGCAGGAGGGGCCGGAGTATTGGGAGGAGCAGACACGGAACGCCAAGAACAATGAGCAGATTTACCGAGTGAACCTGAAAACGGTGCTGCGCTACTACAA
MaerMHCI*066	7	ManaMCHI*049	GTATTTCTACACCGCCGTGTCCCGGCCCAGCGTCGGGAAGCCCCGGTTCATTATCGTCGGCTACGTGGACGACACGGAGTTCGGGCGCTTCGACAGCGACGCGGAGAATCCGAGAGCAGAACCGCGCGTGGCGTGGGCTGAGCAAGTGCGGCCGGAGTATTTGGAGCAGCAAACACAGAGAGCCAAGGGCTATGAGCAGATTTTCAGAGTGGAACTGAAGACCCTGCTCGGCTACTACAA
MaerMHCI*067	6		GTATTTCACCATTGTCACATCCCGACCGGGCCTCGGGGAGCCCCGGTTCATCTCTGTCGGCTACGTGGACGACACGGAGTTCGTGCGCTTCGACAGCGACGCGGAGAATCCGAGATACGAGCCGCGCGTAGCGTGGATAGAGCAGGTGGAGCCGTGGTATTGGGAGCACCAAACAGGGGTCGCCAAGTACACCGAGCCGATATACCGAGAGTACCTGGGGAACCTGGTTGGCTACTACAA
MaerMHCI*068	5		GTATTTCTTCACCGCCGTGTCCCGGCCCGGCCTCGGGGAGCCCCGGTTCATTATCGTCGGCTACGTGGACGACACGGAGTTCGGGTGCTTCGACAGCGACGCGGAGAATCCGAGAGCGGAGCCGCGTGGGGCGTGGGCTGAGCAGGTGAGGCCGGAGTATTTGGAGGAGCAGACCTGGATCGCCAAGGGCTATGAGCAGAGTTTCCGAATGAACCTGAGGACCGCTCTGCGCTACTACAA
MaerMHCI*069	5	ManaMCHI*023	GTATTTCGAGACCGCGCTGTCCCCGACCGGCCTCGGGGAGCCCCGGTTCATCTCTGTCGGCTACGTGGACGACACGGAGTTCGTGCGCTTCGACAGCGACGCGGAGAATCCGAGGATGGAACCTCGCGCGGCGTGGGTGGAGCTGGAGGGGCCGGAGTATTTGGAGGAGCAGACACGGAACGCCAAGAGCACCGAGCAGGCTGTCCAAGTGAGCCTGAGGAACCTGCTCAGCTACTACAA
MaerMHCI*070	5		GTATTTCGACACCGCCATGTCCCTGCCCGGCCTCGGGGAGCCCCGGTTCATCTCTGTCGGCTACGTGGACGACACGGAGTTCGTGCGCTTCGACGGCGACGCGGAGAATCCGAGGTACGAGCCGCGCGCGGCGTGGATGGAGCAGGAGGGGCCGGAGTATTGGGAGGAGAACACTCTGGGAGCCAAGGACAGAGAGCAGAGTTTCCGAGTGAGCCTGAGGACCCTGCTCGGCTACTACAA
MaerMHCI*071	5		CTATTTCTTCACCGCCATGTCCCGGCCCGGCCTCGGGAAGCCCCGGTTCATTGTCGTGGGCTACGTGGACGACACGGAGTTCGGGTGCTTCGACAACGTCGCAGAGAATCCGAGAGCGGAGCCGCGCGTGCCAGGGGCCGAGCTAGTGGGGCCGGAGTATTTGGAGGAGCAGACGCGGATCGCCAAGGTCTATGAGCAGATTTTCCGAGGGAACCTGAGGAACATTCTCCACTACTACAA
MaerMHCI*072	5		GTACTTCCACACCGCCGTGTCCCGGCCCGGTCTCGGGGAGCCCCGGTTCATCGCTGTCGGCTACGTGGACAACACGGAGTTCGTGCGCTTCGACAGCGACGCGGAGACTCCGAAGATGGAGCCCCGAGCGCCGTGGTTGGAGCAGGAGGGGCCGGAGTATTGGGAGGAGGAGACACAGAAAGCCAAACGCCACGAGCAGTGGTTCCGAGTGAACCTGAGGACCCTGCTCCGCTACTACAA
MaerMHCI*073	5	ManaMCHI*016	GTATTTCACCATCTCCGCGTCCCGGCCCGGCCTCGGGGAGCCCCGGTTCATCGCTGTCGGCTACGTAGACGACACGGAGTTCGTGCGCTTCGACAGCGACGCGGAGAATCCGAGAGAAGAGCCACGGGCGCCATGGATGGAGCAGGAGGGGCCGGAGTATTGGGAGGAGGAGACACGGAGAGCCAAGAACAATGAGCAGAGTTTCCGAAGGTACCTGAGGAACGCGCTGCGCTACTACAA
MaerMHCI*074	6		GTACTTCCACACCGCTGTGTCCCGGCCCGGCCTCGGGGAGCCCCGGTTCATCGCTGTCGGCTACGTGGACGACACGGAGTTCGTGCGCTTCGACAGCGACGCGGAGAATCCGAAGATGGAGCCCCGCGCGCCGTGGTTGGAGCAGGAGGGGCCGGAGTATTGGGAGGAGGAGACACGGAAAGCCAGGAGCCACGAGCAGTGGTTCCGATTGAACCTGAGGACCCTGCTCCGCTACTACAA
MaerMHCI*075	5		GTATTTCCTCACCGCTGTGTCCCGCCCCGGCCTCGGAGAGCCCCGGTTCATTATCGTCGGGTACGTGGACGACACGCAGTTCGGGCGCTTCGACGCAGAGGATCAGAGATACGAGCGGCGCGCAGCGTGGATGGAGCTGGAGGGGCCGGAGTATTGGGAGGAGCAGACACAGAGAGCCAAGGACGCTGAGCGGATTTCCCGAGTGAACCTGAGGACCCTGCTTGGCTACTACAA
MaerMHCI*076	5		GTATTTCTACACTGCCGAGTCCCGGCCCGGCCTCGGGGAGCCCCGGTTCATTATCGTCGGCTACGTGGACGGCGCGGAGTTCGTGCGCTTCGACAGCAACGCGGAGAATCCGAGGATGGAGCCGAGCGCGCCGTGGATGGAGCAGGAAGGGCCGGAGTATTGGGAGCAGCAGACGTGGATCGCCAAGGACAGAGAGCAGAGTTTCCGAGGGAACCTAAGGACCCTGCTCGGCTACTACAA
MaerMHCI*077	6		GTATTTCTACACCGCCGTGTCCCGGCCTGGCCTCGGGGAGCCCCGGTACATGGAAGTCGGCTACGTGGACGACACGGAGTTCGGGCGCTTCGACAGCGACGCGGAGAATCCGAGATACGAGCCGCGCGCGGCGTGGATGGAGCAGGTGGGGCCGGAGTATTGGGAGGAGGAGACACGGAACGCCAAGGGCCATGAGCAGATTTACCGAGGGAACCTGAGGACCCTGCTCGGCTACTACAA
MaerMHCI*078	5		GTATTTCGACACCGCCATGTCCCGGCCCGGACTCGGGGAGCCCCGGTTCATCTCTGTCGGCTACGTGGACGACACGGAGTTCGTGCGCTTCGACGGCGACGCGGAGAATCCGAGGTACGAGCCGCGTGCGGCGTGGATGGAGCAGGTGGAGCCAGAGTATTGGGAGGAGAACACTCTGGGAGCCAAGGACAGAGAGCAGAGTTTCCGAGTGGGCCTGAGGACCCTGCTTGGCTACTACAA
MaerMHCI*079	6		GTATTTCTTCACCGCGGTGTCCCGGCCCGGCCTCGGGGAGCCCCGGTTCATTGAAGTCGGCTATGTGGACGACACGGAGTTCGTGCGCTACGACAGCAACGCGGAGAATCCGAGAGAAGAGCCGCGCGCGGCGTGGATGGAGCAGGAGGGGCCGGAGTATTGGGAGGAGGAGACACGGAGAATCAAGGGCCTCGAGCAGATTTTCCGAGTGGACCTGAGGACCCTGCTCGGCTACTACAA
MaerMHCI*080	5		GTATTTCTCCACTGCCATGTCCCGGCCTGGCCTCTGGGAGCCCCGGTTCATTATCGTCGGCTACGTGGACGACACGGAGTTCGTGCGCTTCGACAGCGACGCGGAGAATCCGAGAGCAGAACCGCGCGCTGCGTGGATGGAGCAGGTGGGGACGGAGTATTGGGAGGAGAACACACGGATCGCCAAGGGCAGTGAGCAGAATTACCGAGTGAGCCTGAGGAACCTGCTCCTCTACTACAA
MaerMHCI*081	5		GTATTTCGAGACCGCCGTGACCCGGCCCGGCCTCGTGGAGCCCAGGTTCATCTCTGTCGGCTACGTGGACAACACGGAGTTCGTGCGCTTCGACAGCGACACGGAGAATCCGAGAGCGGAGCCGCGCGCGCTGTGGATAGAGCAGGAGGGGCCAGAGTATTGGGAGCGGGAGACACGAATCGCCAAAGGCACTGAGGAAATTTTCCTAGGGAACCTGAGGACCGCTCTGCGCTACTACAA
MaerMHCI*082	5		GTATTTCGAGACCGCCGTGTCCCGGCCCGGCCTCGGGGAGCCCCGGTTCTTTATCGTCGGCTACGTGGACGACACGGAGTTCGTGCGCTTCGACAGCGACGCCGAGAATCCGAGGATGGAGCCGCGCGCGGCGTGGATGGAGCAGGAGGGGCCGGAGTATTGGGAGGAGAACACACGGAACGCCAAGGTCAATGAGCAGATTTACCGAGTGAACCTGAGGATCCTGCTCGGCTACTACAA
MaerMHCI*083	4		GTATTTCTACACCGCCGTGTCCCGGCCCGGCCTCGGGGAGCCCCGGTACATGGAAGTCGGCTACGTGGACGACACGGAGTTCGTGCGCTACGACAGCGACGCGGAGAATCCGAGGATGGAGCCGCGCGCGGCGTGGATGGAGCAGGAGGGGCCGGAGTATTGGGAGCGGGAGACACGGAACGCCAAGAACAATGAGCAGAGTTACCGAGTGAGCCTGAGGACCGCTCTGCGCTACTACAA
MaerMHCI*084	3		GTATTTCGAGACCGCCGTGTCCCGGCCGGGCCTCTGGGAGCCCCGGTTCATCTCTGTCGGCTACGTGGACGACACGGAGTTCATGCGCTTCGACAGCAATGCAGAGTCTCCAAGATATGAGCAGCGGGCGCCTTGGATGGAGCAGGAGGAGCCGGAGTATTGGGAGAGGATCACACCGATCGCCAAGGACAACGAGCAGAGATCCCGAATGTACCTGAGGACCCTGCTCCACTACTACAA
MaerMHCI*085	3		GTATTTCGAGACCGCCGTGTCCCAGCCCCGCCTCGGGGAGCCCCGGTACATTATCGTCGGCTACGTGGACGGCACGGAGTTTGTGCGCTTCGACAGCGACGCGGAGAATCCGAGATACGAGCCGCGCGCAGCGTGGATGGAGCAGGAGGAGCCGGAGTATTGGGAGGAGCAGACACGGAGAACCAAGGGCCAGGAGCACTGGTACCAAGTGAACCTGAGGACCGCTCTGCGCTACTACAA
MaerMHCI*086	4		GTATTTCAACACCGCCGTGTCCCGGCCCGGCCTCGGGAAGCCCCGGTTCATCTCTGTCGGCTACGTGGACAGCACAGAGTTCGTGCGCTTCGACAGCGACGCGGAGAATCCGAGAGCGGAGCCGCGCGCGGCGTGGGTGGAGCAGGAGGGGCCGGAGTATTGGGAGCGGAACACATGGAGAGCCCTGAAGACCCTGCTCGGCTACTACAA
MaerMHCI*087	3		GTATTTCCACAACGCCGTGTCCCGGCCCGGCCTCAGGAAGCCCCGGTTCATTGTCCTGGGCTACGTGGACGACACAGAGTTCGGGTGCTTCGACAGCGACGCGGAGAATCTGAGAGCGGAGCCGCGCGTGCCAGGGGCTGAGCTAGTGGGGCCAGAGTATTTGGAGGAGCAGATGCGGATTGCCAAGGTCTATGAGCAGATTTTCCGAGGGAACCTGAGGAACATTCTCCGCTACTACAA
MaerMHCI*088	3		GTATTTCGAGATCGCGGTGTCCCGGCCCGGCCTCGGGAAGCCCCGGTTCATCTCTGTAGGCTACGTGGACGACACGGAGTTCATGCGCTTCGACAGCGACGCGCAGAATCCGAGATACAAGCCGCCCGAGCCGTGGGCTGAGCGGGTGGGGTCGGAGTATTGGGAGCGGCAGATGCGGGTCGCCAAGGGCACTGAGCAGATTTTCCGAGTGGGCCTGAGGACCCTGCTCGGCTACTACAA
MaerMHCI*089	2		GTATTTCGAGACCGCCATGTCCCGGCCCGGCCTCGTGGAGCCCCGGTTCATCTCTGTCGGCTACGTGGACGACACGGAGTTCGTGCGCTTCGAAAGCGACGCGGAGAATCCAAGAGCGAAGCCGCGCGCGCTGTGGATAGAGCAGGAGGGGCTGGAGTATTGGGAGCGGGAGACACGGATCGCCAAGGGCACTGAGCAAATTTTCCAAGTGAGCCTGAGGACCCTGCTCGGCTACTACAA
MaerMHCI*090	3		GTATTTCGAGACCGCCGTGTCCCGGCCCGGCCTCGTGGAGCCCAGGTTCATCTCTGTCGGCTACGTGGACGACACGGAGTTCGTGCGCTTCGACAGCGACACGGAGAATCCGAGAGCGGAGCCGCGCGCGCTGTGGATAGAGCAGGAGGGGCCAGAGTATTGGGAGCGGGAGACACGAATCGCCAAAGGCACTGAGGAAATTTTCCTAGGGAACCTGAGGACCGCTCTGCGCTACTACAA
MaerMHCI*091	2	ManaMCHI*073	GTATTTCGAGACCGCCGTGTCCCGGCCCGGCCTCGGGGAGCCCCGGTACATGGAAGTCGGCTACGTGGACGGCATGGAGTTCATGCGCTTCGACAGCGACGCGGAGAATCCGAGATACGAGGCGCGCGCGGCGTGGATGGAGCAGGAGGGGCCGGAGTATTGGGAGGAGCAGACACGGAATGCCAAGGGCGCAGAGCAGATTTCCCGAGTGAGCCTGAGGAACCTGCTCGGCTACTACAA
MaerMHCI*092	3		GTATTTCGACACCGCCATGTCCCTGCCCGGCCTCGGGGAGCCCCGGTACATTATCGTCGGCTACGTGGACGACATGGAGTTCGTGCGCTTCGACGGCGACGCGGAGAATCCGAGGTACGAGCCGCGCGCGGCGTGGATGGAGCAGGTGGAGCCAGAGTATTGGGAGAGGAACACACGGAGAGCCAAGGACAGAGAGCAGAGTTTCCGAGTGAACCTGAGGACCCTGCTCGGCTACTACAA
MaerMHCI*093	3		GTACTTCCACACCGCCGTGTCCCGGCCCGGCCTCGGGGAGCCCCGGTTCATCGCTGTCGGCTACGTGGACAACACGGAGTTCGTGCGCTTCGACAGCGACGCGGAGACTCCGAAGATGGAGCCCCGAGCGCCGTGGTTGGAGCAGGAGGGGCCGGAGTATTGGGAGGAGGAGACACAGAAAGCCAAACGCCACGAGTGAACCTGAGGACCCTGCTCCGCTACTACAA
MaerMHCI*094	2		GTATTTCCACACCGCCGTGTCCCGGCCCGGCCTCGGGGAGCCCCGGTTCATTATCGTAGGCTACGTGGACGACATGCAGTTCGTGCGCTTCGACAGCGACGCGGAGAATCTGAGAATGGAACAGCGGGCGCAGTGGATGGAGCAGGAGGGGCCCGAATATTGGGAGCGGGAGACACGGAACGCCAAGGTCAATGAGCAGAATTACCAAGTGAACCTGAAGACCCTGCTAGGTTACTACAA
MaerMHCI*095	2		GTATTTCGAGATCGCGGTGTCCCGGCCCGGCCTCGGGAAGCCCCGGTTCATCTCTGTAGGCTACGTGGACGACACGGAGTTCATGCGCTTCGACAGCGACGCGCAGAATCCGAGATACAAGCCGCCCGAGCCGTGGGCTGAGCGGGTGGGGTCGGAGTATTGGGAGCGGCAGATGCGGGTCGCCAAGGGCACTGAGCAGATTTTCCGAGTGGGCCTGAGGACCCTGCTCCGCTACTACAA
MaerMHCI*096	2		GTATTTCGAGACCGCGCTGTCCCCGACCGGCCTCGGGGAGCCCCGGTTCATCTCTGTCGGCTACGTGGACGACACGGAGTTCGTGCGCTTCGACAGCGACGCGAAGAATCCGAGGATGGAACCTCGGGCGGCGTGGATGGAGCAGGAGGGGCCGGAGTATTGGGAGGAGCAGACACGGAACGCCAAGAGCACCGAGCAGGATGTCCGAGTGAGCCTGAGGAACCTGCTCAGCTACTACAA

## Sheet: Figure S2B M. erythroleucus
S2 APPENDIX: MHC DIVERSITY IN MASTOMYS
Figure S2B: Frequency distribution of rare MHC I alleles of M. erythroleucus (see Figure 3) in Abagboro (upper panel) and Ebudin (lower panel).
