# Supplementary material for: MHC-I alleles mediate clearance and antibody response to the zoonotic Lassa virus in Mastomys rodent reservoirs
Source: PLoS Negl Trop Dis. 2024 Feb 29;18(2):e0011984. doi: 10.1371/journal.pntd.0011984 (PMC10903922; doi:10.1371/journal.pntd.0011984)
Supplement: S4 Appendix — (XLSX) [file pntd.0011984.s004.xlsx]

## Sheet: Figure S4 BIC curve
S4 APPENDIX: ALLOCATION OF MHC I ALLELES INTO SUPERTYPES
Figure S4: Discriminant Analysis of Principal Components. Bayesian Information Criterion (BIC) curve to determine the appropriate number of allele cluster (i.e. supertypes).

## Sheet: Table S4 Allele allocation STs 
S4 APPENDIX: ALLOCATION OF MHC I ALLELES INTO SUPERTYPES
Table S4: Allocation of Mastomys natalensis (in black) and M. erythroleucus (in red) MHC alleles into various supertypes.
Supertype	Allele
1	MaerMHCI*001
1	MaerMHCI*023
1	MaerMHCI*033
1	MaerMHCI*066
1	ManaMHCI*001
1	ManaMHCI*049
1	ManaMHCI*069
1	ManaMHCI*082
1	ManaMHCI*109
1	ManaMHCI*152
1	ManaMHCI*159
1	ManaMHCI*161
1	MaerMHCI*046
2	MaerMHCI*002
2	MaerMHCI*018
2	MaerMHCI*032
2	MaerMHCI*054
2	MaerMHCI*073
2	ManaMHCI*008
2	ManaMHCI*016
2	ManaMHCI*027
2	ManaMHCI*085
2	ManaMHCI*170
3	MaerMHCI*003
3	MaerMHCI*072
3	MaerMHCI*093
3	ManaMHCI*134
3	MaerMHCI*007
3	ManaMHCI*078
3	MaerMHCI*011
3	MaerMHCI*015
3	MaerMHCI*019
3	MaerMHCI*043
3	MaerMHCI*064
3	MaerMHCI*074
3	MaerMHCI*085
4	MaerMHCI*004
4	MaerMHCI*027
4	MaerMHCI*031
4	MaerMHCI*059
4	MaerMHCI*061
4	MaerMHCI*088
4	ManaMHCI*003
4	ManaMHCI*168
4	MaerMHCI*042
4	MaerMHCI*092
5	MaerMHCI*005
5	MaerMHCI*055
5	MaerMHCI*076
5	ManaMHCI*147
5	MaerMHCI*075
6	MaerMHCI*006
6	MaerMHCI*037
6	MaerMHCI*039
6	MaerMHCI*044
6	MaerMHCI*048
6	ManaMHCI*019
6	ManaMHCI*025
6	ManaMHCI*035
6	ManaMHCI*058
6	ManaMHCI*062
6	ManaMHCI*072
6	ManaMHCI*086
6	ManaMHCI*100
6	ManaMHCI*110
6	ManaMHCI*114
6	ManaMHCI*118
6	ManaMHCI*156
6	ManaMHCI*190
6	ManaMHCI*192
7	MaerMHCI*036
7	MaerMHCI*047
7	MaerMHCI*080
8	ManaMHCI*026
8	ManaMHCI*036
8	ManaMHCI*040
8	ManaMHCI*103
8	ManaMHCI*135
8	ManaMHCI*139
8	ManaMHCI*155
8	ManaMHCI*189
8	MaerMHCI*009
8	MaerMHCI*041
8	MaerMHCI*060
9	MaerMHCI*051
9	MaerMHCI*094
9	MaerMHCI*012
9	MaerMHCI*013
9	MaerMHCI*016
9	MaerMHCI*052
9	MaerMHCI*081
9	MaerMHCI*083
9	MaerMHCI*090
9	MaerMHCI*021
10	ManaMHCI*042
10	ManaMHCI*171
10	ManaMHCI*182
10	ManaMHCI*183
10	ManaMHCI*184
10	ManaMHCI*187
10	ManaMHCI*194
11	ManaMHCI*006
11	ManaMHCI*015
11	ManaMHCI*034
11	ManaMHCI*061
11	ManaMHCI*066
11	ManaMHCI*067
11	ManaMHCI*074
11	ManaMHCI*080
11	ManaMHCI*088
11	ManaMHCI*101
11	ManaMHCI*117
11	ManaMHCI*143
11	MaerMHCI*020
12	ManaMHCI*028
12	ManaMHCI*060
12	ManaMHCI*068
12	ManaMHCI*148
12	ManaMHCI*162
12	ManaMHCI*163
12	MaerMHCI*029
13	MaerMHCI*069
13	ManaMHCI*023
13	ManaMHCI*031
13	ManaMHCI*050
13	ManaMHCI*081
13	ManaMHCI*122
13	MaerMHCI*025
13	ManaMHCI*029
13	ManaMHCI*065
13	ManaMHCI*096
13	ManaMHCI*106
13	ManaMHCI*145
13	ManaMHCI*160
13	ManaMHCI*175
13	ManaMHCI*178
13	ManaMHCI*073
14	ManaMHCI*054
14	ManaMHCI*076
14	ManaMHCI*098
14	ManaMHCI*131
14	ManaMHCI*154
14	ManaMHCI*165
14	ManaMHCI*063
15	MaerMHCI*040
15	MaerMHCI*053
15	MaerMHCI*057
15	MaerMHCI*058
15	MaerMHCI*062
15	MaerMHCI*070
15	MaerMHCI*078
15	ManaMHCI*021
15	ManaMHCI*030
15	ManaMHCI*051
15	ManaMHCI*084
15	ManaMHCI*089
15	ManaMHCI*128
15	ManaMHCI*138
16	MaerMHCI*067
16	MaerMHCI*084
16	ManaMHCI*150
16	MaerMHCI*063
16	ManaMHCI*045
17	MaerMHCI*087
17	ManaMHCI*092
17	ManaMHCI*094
17	ManaMHCI*107
17	ManaMHCI*108
17	ManaMHCI*125
17	ManaMHCI*127
17	ManaMHCI*130
17	ManaMHCI*149
17	ManaMHCI*177
17	MaerMHCI*071
18	ManaMHCI*004
18	ManaMHCI*013
18	ManaMHCI*017
18	ManaMHCI*077
18	ManaMHCI*113
19	ManaMHCI*012
19	ManaMHCI*115
19	ManaMHCI*123
19	ManaMHCI*132
19	ManaMHCI*174
19	ManaMHCI*176
19	ManaMHCI*179
19	ManaMHCI*185
19	ManaMHCI*191
19	ManaMHCI*059
19	ManaMHCI*195
19	ManaMHCI*044
20	ManaMHCI*037
20	ManaMHCI*093
21	ManaMHCI*010
21	ManaMHCI*038
21	ManaMHCI*056
21	ManaMHCI*064
21	ManaMHCI*070
21	ManaMHCI*071
21	ManaMHCI*091
21	ManaMHCI*097
21	ManaMHCI*119
21	ManaMHCI*133
21	ManaMHCI*136
21	ManaMHCI*153
21	ManaMHCI*157
21	ManaMHCI*043
22	ManaMHCI*014
22	ManaMHCI*047
23	ManaMHCI*024
23	ManaMHCI*079
23	ManaMHCI*104
23	ManaMHCI*167
23	ManaMHCI*173
24	ManaMHCI*090
24	ManaMHCI*111
24	ManaMHCI*112
24	ManaMHCI*141
24	ManaMHCI*144
24	ManaMHCI*180
24	ManaMHCI*181
24	ManaMHCI*053
24	ManaMHCI*172
24	ManaMHCI*033
24	ManaMHCI*055
